# Supplementary material for: Immunomics-guided biomarker discovery for human liver fluke infection and infection-associated cholangiocarcinoma
Source: Nat Commun. 2025 Jul 1;16:5965. doi: 10.1038/s41467-025-61043-2 (PMC12218120; doi:10.1038/s41467-025-61043-2)
Supplement: Supplementary file 4 — Supplementary Data 1 [file 41467_2025_61043_MOESM4_ESM.xlsx]

## Sheet: Summary
Supplementary Data 1. List of proteins detected by tandem mass spectrometry from the Opisthorchis viverrini secretome. OvES – O. viverrini soluble excretory/secretory proteins; OvELVs – O. viverrini exosome-like extracellular vesicles; OvMVs - O. viverrini microvesicles.
Protein Details		Ov_ES		Ov_ELVs		Ov_MVs		Protein Present in all 3 samples	Protein Present in 2 samples	Selected protein designation
Protein accession	Annotation	Spectrum counting	#Peptides	Spectrum counting	#Peptides	Spectrum counting	#Peptides
OON18644.1	hypothetical protein X801_05499, partial [Opisthorchis viverrini]	227.536	3	481.431	8	655.795	13	YES	-
OON14597.1	Ras family protein, partial [Opisthorchis viverrini]	211.925	2	260.256	4	655.319	5	YES	-
OON16870.1	tetraspanin family protein [Opisthorchis viverrini]	350.664	2	512.864	8	604.498	12	YES	-
OON17206.1	hypothetical protein X801_06958 [Opisthorchis viverrini]	152.751	2	282.113	4	446.17	4	YES	-
OON14338.1	glutathione S-transferase protein, partial [Opisthorchis viverrini]	1026.08	6	126.387	3	415.597	4	YES	-
OON22549.1	Tubulin/FtsZ family, GTPase domain protein [Opisthorchis viverrini]	240.448	9	194.005	17	370.83	44	YES	-
OON18327.1	glutathione S-transferase protein [Opisthorchis viverrini]	197.126	8	173.18	18	368.303	30	YES	-
OON18086.1	RHO protein GDP dissociation inhibitor [Opisthorchis viverrini]	392.062	3	184.502	5	348.199	6	YES	-
OON20336.1	Annexin, partial [Opisthorchis viverrini]	228.154	12	374.513	46	338.577	70	YES	-
OON21493.1	EF hand [Opisthorchis viverrini]	958.583	26	204.781	24	337.034	30	YES	-
OON23371.1	Tubulin/FtsZ family, GTPase domain protein [Opisthorchis viverrini]	111.776	8	133.53	13	327.766	32	YES	-
OON14987.1	14-3-3 protein [Opisthorchis viverrini]	278.701	10	279.234	17	284.665	18	YES	-
OON23425.1	Ezrin/radixin/moesin family protein [Opisthorchis viverrini]	177.349	8	131.57	18	272.134	28	YES	-
OON15904.1	peptidyl-prolyl cis-trans isomerase, cyclophilin-type [Opisthorchis viverrini]	305.959	5	203.146	8	270.861	12	YES	-
OON18575.1	oxidoreductase, short chain dehydrogenase/reductase family protein, partial [Opisthorchis viverrini]	60.9998	3	247.486	17	266.992	23	YES	-
OON14610.1	calpain family cysteine protease, partial [Opisthorchis viverrini]	168.604	20	219.394	62	265.823	94	YES	-
OON23370.1	Tubulin/FtsZ family, GTPase domain protein [Opisthorchis viverrini]	206.509	7	166.98	20	233.276	42	YES	-
OON18075.1	hypothetical protein X801_06077 [Opisthorchis viverrini]	133.153	6	172.624	8	233.013	10	YES	-
OON21481.1	hypothetical protein X801_02621 [Opisthorchis viverrini]	85.4373	2	115.933	8	226.878	10	YES	-
OON22233.1	14-3-3 protein [Opisthorchis viverrini]	188.576	4	159.604	18	226.57	24	YES	-
OON16065.1	hypothetical protein X801_08125, partial [Opisthorchis viverrini]	258.502	2	138.887	3	222.101	3	YES	-
OON14960.1	Annexin [Opisthorchis viverrini]	219.87	20	273.381	31	220.916	40	YES	-
OON16960.1	major Vault Protein repeat-containing domain protein, partial [Opisthorchis viverrini]	52.5083	2	408.359	6	220.444	3	YES	-
OON16101.1	antioxidant, AhpC/TSA family [Opisthorchis viverrini]	670.534	7	229.424	14	220.356	9	YES	-
OON19129.1	ferritin-like protein [Opisthorchis viverrini]	1025.32	18	898.19	37	210.494	20	YES	-
OON21824.1	ABC transporter, ATP-binding protein [Opisthorchis viverrini]	81.1723	3	163.046	11	208.637	13	YES	-
OON15995.1	core histone H2A/H2B/H3/H4, partial [Opisthorchis viverrini]	281.143	3	706.851	19	202.311	9	YES	-
OON14669.1	globin [Opisthorchis viverrini]	11853.1	64	207.536	19	195.508	27	YES	-
OON20258.1	Actin [Opisthorchis viverrini]	149.806	10	152.828	18	194.425	24	YES	-
OON18455.1	glutathione S-transferase protein, partial [Opisthorchis viverrini]	458.504	18	132.736	16	192.203	21	YES	-
OON23758.1	Tubulin/FtsZ family, GTPase domain protein [Opisthorchis viverrini]	96.7658	4	122.162	3	188.58	6	YES	-
OON21405.1	EF hand [Opisthorchis viverrini]	134.421	3	115.572	8	183.519	11	YES	-
OON22909.1	putative thioredoxin [Opisthorchis viverrini]	645.436	4	81.9242	3	182.488	6	YES	-
OON21719.1	ATP:guanido phosphotransferase, catalytic domain protein [Opisthorchis viverrini]	55.1204	26	166.66	70	179.773	101	YES	-
OON15731.1	SOUL heme-binding protein, partial [Opisthorchis viverrini]	58.2751	2	104.229	9	177.341	18	YES	-
OON21078.1	14-3-3 protein [Opisthorchis viverrini]	206.128	8	107.297	14	177.027	14	YES	-
OON13881.1	EF hand [Opisthorchis viverrini]	167.249	4	139.489	4	175.216	6	YES	-
OON21665.1	malate dehydrogenase, NAD-dependent [Opisthorchis viverrini]	131.399	10	153.645	21	173.689	32	YES	-
OON17064.1	hypothetical protein X801_07105 [Opisthorchis viverrini]	102.745	13	209.997	30	169.68	38	YES	-
OON16509.1	glutathione S-transferase protein [Opisthorchis viverrini]	582.354	11	199.4	15	168.59	10	YES	-
OON16442.1	tetratricopeptide repeat protein [Opisthorchis viverrini]	52.2363	2	113.369	9	167.691	16	YES	-
OON18961.1	gelsolin repeat protein [Opisthorchis viverrini]	115.514	14	86.6621	25	166.214	32	YES	-
OON18674.1	Annexin, partial [Opisthorchis viverrini]	52.4498	4	219.44	29	165.913	22	YES	-
OON23664.1	PDZ/DHR/GLGF domain protein [Opisthorchis viverrini]	164.557	6	325.247	18	158.549	20	YES	-
OON17828.1	hypothetical protein X801_06328 [Opisthorchis viverrini]	65.4649	2	103.194	8	153.952	9	YES	-
OON21494.1	EF hand [Opisthorchis viverrini]	524.532	10	227.68	17	153.645	27	YES	-	P2
OON16001.1	translation elongation factor EF-1, subunit alpha, partial [Opisthorchis viverrini]	44.987	4	131.222	20	150.423	25	YES	-
OON16939.1	carbohydrate phosphorylase, partial [Opisthorchis viverrini]	40.1657	2	140.45	5	140.392	6	YES	-
OON14959.1	Annexin [Opisthorchis viverrini]	53.7111	5	112.035	22	140.359	26	YES	-
OON13836.1	C2 domain protein, partial [Opisthorchis viverrini]	22.0604	2	168.669	20	138.284	23	YES	-
OON16578.1	hypothetical protein X801_07608, partial [Opisthorchis viverrini]	456.144	5	72.4127	8	136.189	9	YES	-
OON15808.1	NAC domain protein [Opisthorchis viverrini]	56.6382	2	159.541	7	135.034	12	YES	-
OON18118.1	inorganic diphosphatase, partial [Opisthorchis viverrini]	66.2471	3	118.849	10	134.232	15	YES	-
OON22784.1	L-lactate dehydrogenase [Opisthorchis viverrini]	118.957	3	65.8987	7	131.671	11	YES	-
OON23734.1	hypothetical protein X801_00351, partial [Opisthorchis viverrini]	58.8328	4	103.471	7	128.999	10	YES	-
OON19793.1	hypothetical protein X801_04336 [Opisthorchis viverrini]	100.816	2	49.6519	3	120.789	7	YES	-
OON21402.1	EF hand, partial [Opisthorchis viverrini]	759.072	7	95.5683	5	120.245	9	YES	-
OON23334.1	Hsp20/alpha crystallin family protein, partial [Opisthorchis viverrini]	57.7061	3	74.5463	4	115.728	17	YES	-
OON22593.1	Amidase [Opisthorchis viverrini]	31.4336	3	118.84	16	114.645	30	YES	-
OON14523.1	putative chaperone protein DnaK, partial [Opisthorchis viverrini]	102.713	11	115.26	27	113.429	38	YES	-
OON23488.1	cyclic nucleotide-binding domain protein [Opisthorchis viverrini]	50.1132	3	41.3738	10	111.892	17	YES	-
OON18625.1	glutathione S-transferase protein [Opisthorchis viverrini]	786.169	17	101.823	10	111.797	17	YES	-
OON16141.1	hypothetical protein X801_08048 [Opisthorchis viverrini]	37.6179	2	93.6252	13	110.026	14	YES	-
OON17901.1	EF hand [Opisthorchis viverrini]	61.1006	2	58.9727	7	109.765	6	YES	-
OON20352.1	hypothetical protein X801_03768 [Opisthorchis viverrini]	135.505	2	72.8034	3	108.221	6	YES	-
OON19238.1	hypothetical protein X801_04898, partial [Opisthorchis viverrini]	100.251	6	62.6678	8	108.074	8	YES	-
Ov-M60-1	Mucinase	559.946	36	26.4023	3	106.139	25	YES	-
OON16772.1	lipocalin / cytosolic fatty-acid binding protein [Opisthorchis viverrini]	828.557	12	79.3337	5	104.681	8	YES	-
OON22805.1	glutathione S-transferase protein [Opisthorchis viverrini]	78.0223	3	35.2571	5	103.445	10	YES	-
OON18352.1	translation initiation factor eIF-5A [Opisthorchis viverrini]	96.5184	5	50.2481	6	102.883	12	YES	-
OON15232.1	V-type ATPase subunit family protein [Opisthorchis viverrini]	30.0584	2	95.8844	22	101.881	25	YES	-
OON17216.1	hypothetical protein X801_06948, partial [Opisthorchis viverrini]	855.494	45	22.1687	5	101.777	30	YES	-
OON18662.1	fructose-bisphosphate aldolase class-I [Opisthorchis viverrini]	131.34	7	98.8829	10	101.293	10	YES	-
OON15615.1	Enolase domain protein, partial [Opisthorchis viverrini]	194.731	5	46.0904	5	100.646	6	YES	-
OON22441.1	hypothetical protein X801_01658 [Opisthorchis viverrini]	56.1425	2	82.1335	26	98.9648	37	YES	-
OON21068.1	hypothetical protein X801_03039, partial [Opisthorchis viverrini]	150.409	6	78.53	7	96.6411	10	YES	-
OON16674.1	carbohydrate phosphorylase [Opisthorchis viverrini]	62.2321	4	102.393	10	95.7304	13	YES	-
OON23674.1	hypothetical protein X801_00414, partial [Opisthorchis viverrini]	49.663	2	41.1357	4	91.1577	5	YES	-
OON15341.1	DnaJ domain protein [Opisthorchis viverrini]	25.0164	2	87.8546	13	91.0495	23	YES	-
OON14937.1	Hsp90 protein [Opisthorchis viverrini]	33.0883	6	95.2952	25	89.6939	32	YES	-
OON20186.1	glyceraldehyde-3-phosphate dehydrogenase, type I [Opisthorchis viverrini]	57.3385	4	98.4595	20	89.1019	20	YES	-
OON18956.1	peptidase, T1 family, partial [Opisthorchis viverrini]	73.345	3	126.094	10	88.666	5	YES	-
OON20389.1	phosphoenolpyruvate carboxykinase [Opisthorchis viverrini]	179.06	24	53.9783	20	88.6206	31	YES	-
OON20812.1	putative fumarate hydratase, class II [Opisthorchis viverrini]	52.9055	5	59.2711	17	85.0123	14	YES	-
OON23283.1	hypothetical protein X801_00812, partial [Opisthorchis viverrini]	42.8237	3	16.257	5	84.1566	22	YES	-
OON13365.1	hypothetical protein X801_10862, partial [Opisthorchis viverrini]	236.116	4	163.989	7	83.3125	5	YES	-
OON17590.1	SCP-like protein, partial [Opisthorchis viverrini]	208.512	5	116.239	7	83.0966	8	YES	-
OON19686.1	papain family cysteine protease [Opisthorchis viverrini]	198.778	8	179.364	3	82.177	2	YES	-	P1
OON20808.1	ca2+ insensitive EF hand [Opisthorchis viverrini]	72.5295	2	51.9576	3	79.0752	4	YES	-
OON15855.1	cytochrome [Opisthorchis viverrini]	476.075	5	37.6151	2	78.0198	7	YES	-
OON17951.1	EF hand, partial [Opisthorchis viverrini]	1866.65	14	68.2014	6	75.6793	5	YES	-
OON21890.1	hypothetical protein X801_02212 [Opisthorchis viverrini]	65.3601	5	62.7361	12	74.1367	19	YES	-
OON13328.1	triose-phosphate isomerase [Opisthorchis viverrini]	363.367	12	27.8072	4	73.249	8	YES	-
OON18257.1	CAP protein, partial [Opisthorchis viverrini]	60.0726	3	40.8664	5	72.9323	8	YES	-
OON14978.1	f-actin capping protein, beta subunit, partial [Opisthorchis viverrini]	35.7503	2	23.2093	4	68.6457	4	YES	-
OON21579.1	BRO1-like domain protein [Opisthorchis viverrini]	23.3583	9	56.1195	47	68.2655	44	YES	-
OON13613.1	WD domain, G-beta repeat protein [Opisthorchis viverrini]	42.6154	4	21.8401	8	67.9785	16	YES	-
OON15438.1	hypothetical protein X801_08759 [Opisthorchis viverrini]	71.6393	3	51.6989	5	67.6332	13	YES	-
OON16238.1	hydroxyacylglutathione hydrolase, partial [Opisthorchis viverrini]	185.003	11	14.2541	2	65.2752	6	YES	-
OON20807.1	spectrin repeat-containing domain protein [Opisthorchis viverrini]	28.7225	3	82.6885	12	64.7713	24	YES	-
OON14666.1	Lysosome-associated membrane glycoprotein [Opisthorchis viverrini]	57.6091	2	181.413	11	64.2279	7	YES	-
OON20700.1	fructose-bisphosphate aldolase class-I [Opisthorchis viverrini]	195.774	13	30.939	6	63.5948	9	YES	-
OON22327.1	amino acid permease, partial [Opisthorchis viverrini]	23.2831	2	92.5569	13	62.3161	16	YES	-
OON23951.1	PDZ/DHR/GLGF domain protein [Opisthorchis viverrini]	184.798	5	78.2904	5	61.5425	5	YES	-
OON23642.1	isocitrate dehydrogenase, NADP-dependent [Opisthorchis viverrini]	40.599	5	34.1294	10	61.1632	11	YES	-	P9
OON15212.1	oxidoreductase, aldo/keto reductase family protein [Opisthorchis viverrini]	131.455	6	25.7638	4	60.8264	6	YES	-
OON23650.1	MFS transporter, SP family [Opisthorchis viverrini]	54.3775	2	24.8333	3	59.462	4	YES	-
OON19694.1	fructose-1,6-bisphosphatase [Opisthorchis viverrini]	196.899	8	97.909	9	59.0685	8	YES	-
OON16698.1	transaldolase, partial [Opisthorchis viverrini]	38.0307	3	29.1169	5	56.0317	9	YES	-
OON13701.1	EF hand [Opisthorchis viverrini]	164.489	10	42.9776	15	55.8291	28	YES	-
OON18177.1	cyclin ccl1, partial [Opisthorchis viverrini]	68.5001	3	75.5472	7	55.1166	5	YES	-
OON19383.1	hypothetical protein X801_04750, partial [Opisthorchis viverrini]	57.6091	2	68.352	4	54.3714	3	YES	-
OON17498.1	putative proteasome subunit alpha [Opisthorchis viverrini]	98.1599	3	118.812	8	53.1053	6	YES	-	P7
OON14832.1	cytosol aminopeptidase family, catalytic domain protein [Opisthorchis viverrini]	56.6047	3	38.484	8	52.8804	6	YES	-
OON22794.1	Sec1 family protein, partial [Opisthorchis viverrini]	28.1609	2	67.0768	6	50.6904	13	YES	-
OON22744.1	fructose-bisphosphate aldolase class-I, partial [Opisthorchis viverrini]	259.34	23	35.9575	13	48.8925	17	YES	-
OON18703.1	Glu/Leu/Phe/Val dehydrogenase, dimerization domain protein [Opisthorchis viverrini]	94.0619	12	26.5645	8	48.7625	14	YES	-
OON23235.1	oxidoreductase, short chain dehydrogenase/reductase family protein, partial [Opisthorchis viverrini]	65.8928	2	37.6151	3	48.5721	5	YES	-
OON18828.1	protein disulfide-isomerase domain protein [Opisthorchis viverrini]	25.8502	2	13.8887	2	44.0035	9	YES	-
OON22442.1	hypothetical protein X801_01659, partial [Opisthorchis viverrini]	49.4196	2	60.9744	7	42.6212	4	YES	-
OON18991.1	Hsp20/alpha crystallin family protein [Opisthorchis viverrini]	37.6478	3	29.8434	4	39.8066	7	YES	-
OON18938.1	peptidase, T1 family, partial [Opisthorchis viverrini]	52.7832	2	122.523	9	39.608	7	YES	-
OON18165.1	multicatalytic endopeptidase [Opisthorchis viverrini]	85.1115	4	62.8601	15	38.7922	11	YES	-
OON21514.1	1-pyrroline-5-carboxylate dehydrogenase, partial [Opisthorchis viverrini]	128.846	17	34.4524	6	38.4228	20	YES	-
OON17605.1	elongation factor 1 gamma, hypothetical protein, partial [Opisthorchis viverrini]	50.6463	3	22.2775	7	38.3078	6	YES	-
OON20297.1	glyoxalase family protein [Opisthorchis viverrini]	76.2025	3	27.6356	2	37.9439	3	YES	-
OON18295.1	hypothetical protein X801_05853 [Opisthorchis viverrini]	135.194	3	81.7156	2	36.7702	3	YES	-
OON22569.1	glycosyl hydrolase, family 31 [Opisthorchis viverrini]	62.0243	8	144.512	35	35.988	22	YES	-
OON13845.1	hypothetical protein X801_10373, partial [Opisthorchis viverrini]	101.259	3	62.8588	10	35.3878	10	YES	-
OON15223.1	peptidase, T1 family [Opisthorchis viverrini]	63.4063	2	82.8952	6	35.0802	3	YES	-
OON20109.1	trypsin [Opisthorchis viverrini]	55.0116	14	52.7557	23	32.215	11	YES	-
OON16694.1	ATP synthase F1, beta subunit [Opisthorchis viverrini]	97.4194	16	10.2164	3	28.9034	16	YES	-
OON17094.1	Carbamoyl-phosphate synthase L chain, ATP binding domain protein, partial [Opisthorchis viverrini]	104.536	7	17.5863	2	27.9811	5	YES	-
OON15204.1	eukaryotic aspartyl protease [Opisthorchis viverrini]	44.4515	4	54.425	10	27.513	7	YES	-
OON18608.1	elongation factor 2 [Opisthorchis viverrini]	18.1472	3	37.6721	14	27.4752	23	YES	-
OON21274.1	cytosol aminopeptidase family, catalytic domain protein [Opisthorchis viverrini]	126.659	7	54.5619	12	26.941	4	YES	-
OON15830.1	protein disulfide-isomerase domain protein, partial [Opisthorchis viverrini]	107.373	5	11.2589	3	26.2455	9	YES	-
OON18049.1	ATP synthase F1, alpha subunit [Opisthorchis viverrini]	84.476	7	12.7943	4	25.5673	12	YES	-
OON20381.1	thioredoxin and glutathione reductase [Opisthorchis viverrini]	25.3017	3	8.34175	2	23.3541	8	YES	-
OON20566.1	serine proteinase inhibitor [Opisthorchis viverrini]	102.68	8	58.2611	9	21.4498	2	YES	-
OON23252.1	hypothetical protein X801_00846 [Opisthorchis viverrini]	43.4851	4	41.914	6	21.398	2	YES	-
OON16820.1	hypothetical protein X801_07353 [Opisthorchis viverrini]	475.939	7	27.6356	2	20.0879	2	YES	-
OON17957.1	leucine Rich repeat-containing domain protein, partial [Opisthorchis viverrini]	67.8368	4	21.0271	2	16.5653	7	YES	-
OON23446.1	papain family cysteine protease [Opisthorchis viverrini]	83.1227	2	17.5449	3	16.2312	3	YES	-
OON23047.1	von Willebrand factor type A domain protein [Opisthorchis viverrini]	18.4726	4	8.15821	5	15.727	14	YES	-
OON16649.1	EF-1 guanine nucleotide exchange domain protein [Opisthorchis viverrini]	36.2647	2	14.6131	2	10.622	2	YES	-
OON22462.1	aconitate hydratase, partial [Opisthorchis viverrini]	23.337	4	8.27532	3	10.1165	4	YES	-
OON23076.1	urocanate hydratase [Opisthorchis viverrini]	39.0365	6	17.1884	12	9.00745	8	YES	-
OON22144.1	myosin tail [Opisthorchis viverrini]	36.553	12	6.15266	3	5.57003	5	YES	-
OON17288.1	hypothetical protein X801_06875 [Opisthorchis viverrini]	51.8236	7	182.746	35	95.2903	37	YES	-	P6
OON20372.1	C2 domain protein, partial [Opisthorchis viverrini]	13.2315	9	70.3552	93	74.9175	132	YES	-
OON14711.1	galactoside-binding lectin [Opisthorchis viverrini]	30.2051	13	36.0619	45	39.5198	59	YES	-
OON21679.1	hypothetical protein X801_02421 [Opisthorchis viverrini]	24.3941	4	45.5465	11	37.3147	17	YES	-
OON23240.1	hypothetical protein X801_00854 [Opisthorchis viverrini]	110.716	42	22.3497	18	26.4528	27	YES	-
OON15178.1	hypothetical protein X801_09024, partial [Opisthorchis viverrini]	86.7809	25	27.7707	22	17.0598	16	YES	-
OON14868.1	myosin head [Opisthorchis viverrini]	5.3597	2	7.1077	12	13.0717	56	YES	-
OON19170.1	hypothetical protein X801_04963 [Opisthorchis viverrini]	11.6071	9	3.4222	5	8.37711	25	YES	-
OON21331.1	spectrin repeat-containing domain protein [Opisthorchis viverrini]	5.61365	3	5.74724	19	8.02118	19	YES	-
OON22869.1	immunoglobulin domain protein, partial [Opisthorchis viverrini]	77.824	48	12.8168	25	7.94437	10	YES	-
OON15278.1	myosin head, partial [Opisthorchis viverrini]	14.2951	17	4.99748	17	6.48361	23	YES	-	P4
OON19653.1	spectrin repeat-containing domain protein [Opisthorchis viverrini]	5.15779	3	5.46182	23	3.69521	23	YES	-
OON23236.1	hypothetical protein X801_00850 [Opisthorchis viverrini]	17.2527	6	9.7349	11	3.3445	5	YES	-
OON15243.1	EGF-like domain protein, partial [Opisthorchis viverrini]	5.4173	2	3.77335	7	1.58674	2	YES	-
OON14450.1	tetraspanin family protein [Opisthorchis viverrini]	0	0	1075.32	5	903.992	5	-	YES
OON18060.1	FerI domain protein [Opisthorchis viverrini]	0	0	738.903	9	859.477	10	-	YES
OON15200.1	putative Cys-rich domain protein [Opisthorchis viverrini]	0	0	588.465	8	739.618	19	-	YES
OON14063.1	hypothetical protein X801_10150, partial [Opisthorchis viverrini]	0	0	398.35	7	432.39	9	-	YES	P8
OON14177.1	tetraspanin family protein, partial [Opisthorchis viverrini]	0	0	789.575	6	308.715	6	-	YES
OON18031.1	hypothetical protein X801_06120 [Opisthorchis viverrini]	0	0	249.793	3	296.248	4	-	YES
OON15642.1	Ras family protein [Opisthorchis viverrini]	0	0	242.863	4	265.65	7	-	YES
OON23940.1	Ras family protein, partial [Opisthorchis viverrini]	0	0	117.668	4	234.72	5	-	YES
OON18564.1	C2 domain protein [Opisthorchis viverrini]	0	0	290.932	5	197.689	5	-	YES
OON19685.1	papain family cysteine protease [Opisthorchis viverrini]	251.003	4	0	0	138.354	3	-	YES
OON22456.1	thioredoxin [Opisthorchis viverrini]	1054.47	6	0	0	104.11	2	-	YES	P3
OON13593.1	tetraspanin family protein, partial [Opisthorchis viverrini]	0	0	306.601	8	98.0403	6	-	YES
OON23885.1	GDA1/CD39 family protein [Opisthorchis viverrini]	0	0	76.0197	20	97.3973	22	-	YES
OON21614.1	CDC50 family protein, LEM3 family, partial [Opisthorchis viverrini]	0	0	55.6689	12	84.424	14	-	YES
OON13638.1	malate dehydrogenase, NAD-dependent, partial [Opisthorchis viverrini]	310.742	6	0	0	73.4401	7	-	YES
OON15235.1	tetraspanin family protein, partial [Opisthorchis viverrini]	0	0	54.1657	2	65.6206	2	-	YES
OON23395.1	EF hand, partial [Opisthorchis viverrini]	98.1177	2	0	0	64.6627	2	-	YES
OON13373.1	p25-alpha, partial [Opisthorchis viverrini]	0	0	29.6961	4	57.8498	4	-	YES
OON15515.1	CDC50 family protein, LEM3 family, partial [Opisthorchis viverrini]	0	0	63.8465	7	57.8425	11	-	YES
OON16207.1	SCP-like protein [Opisthorchis viverrini]	3342.52	40	0	0	55.0113	4	-	YES
OON17839.1	dynein light chain type 1 [Opisthorchis viverrini]	877.472	3	0	0	49.2155	2	-	YES
OON19532.1	Innexin [Opisthorchis viverrini]	0	0	298.272	16	46.5761	3	-	YES
OON15490.1	Tubulin/FtsZ family, GTPase domain protein [Opisthorchis viverrini]	209.582	5	0	0	44.2901	5	-	YES
OON20739.1	death domain protein, partial [Opisthorchis viverrini]	0	0	20.3693	7	43.3642	15	-	YES
OON14078.1	tetraspanin family protein, partial [Opisthorchis viverrini]	0	0	156.033	3	42.5319	2	-	YES
OON18761.1	eukaryotic porin [Opisthorchis viverrini]	207.037	4	0	0	38.9383	4	-	YES
OON20301.1	leucine Rich repeat-containing domain protein, partial [Opisthorchis viverrini]	0	0	23.3473	2	35.9351	7	-	YES
OON17055.1	cupin domain protein [Opisthorchis viverrini]	394.729	4	0	0	34.3727	3	-	YES
OON21383.1	ferritin-like protein [Opisthorchis viverrini]	0	0	94.2926	7	28.1231	2	-	YES
OON15364.1	hypothetical protein X801_08836, partial [Opisthorchis viverrini]	0	0	62.2096	4	25.2387	2	-	YES
OON22988.1	cellulase [Opisthorchis viverrini]	0	0	57.7273	8	24.2267	5	-	YES
OON16932.1	putative chaperone protein DnaK [Opisthorchis viverrini]	0	0	20.443	4	23.4045	2	-	YES
OON15053.1	HAD hydrolase family [Opisthorchis viverrini]	0	0	67.9421	14	22.311	6	-	YES
OON18176.1	ABC transporter, ATP-binding protein [Opisthorchis viverrini]	0	0	45.8233	8	21.7368	4	-	YES
OON18690.1	WD domain, G-beta repeat protein, partial [Opisthorchis viverrini]	0	0	15.6631	3	21.7355	3	-	YES
OON16463.1	T-complex protein 1, beta subunit [Opisthorchis viverrini]	0	0	27.9739	13	21.5871	10	-	YES
OON15699.1	ABC transporter, ATP-binding protein, partial [Opisthorchis viverrini]	0	0	20.0624	14	21.5751	22	-	YES
OON23296.1	peptidase family M1 [Opisthorchis viverrini]	0	0	12.2362	2	16.8005	3	-	YES
OON22652.1	transmembrane amino acid transporter protein [Opisthorchis viverrini]	0	0	38.7244	3	16.713	3	-	YES
OON23984.1	papain family cysteine protease [Opisthorchis viverrini]	167.006	9	0	0	9.74564	2	-	YES
OON16927.1	papain family cysteine protease, partial [Opisthorchis viverrini]	39.6663	4	14.0657	3	0	0	-	YES
OON17649.1	calreticulin family protein, partial [Opisthorchis viverrini]	0	0	0	0	39.2938	3	-	-
OON17760.1	mo25-like protein [Opisthorchis viverrini]	0	0	0	0	38.7558	5	-	-
OON14833.1	hypothetical protein X801_09373 [Opisthorchis viverrini]	0	0	0	0	32.3132	3	-	-
OON13688.1	Skp1 family, tetramerization domain protein [Opisthorchis viverrini]	0	0	0	0	24.6077	2	-	-
OON20055.1	hypothetical protein X801_04069, partial [Opisthorchis viverrini]	0	0	0	0	23.2621	6	-	-
OON21547.1	hypothetical protein X801_02556 [Opisthorchis viverrini]	0	0	0	0	22.2263	2	-	-
OON15476.1	putative dihydrolipoyllysine-residue succinyltransferase [Opisthorchis viverrini]	0	0	0	0	22.0697	2	-	-
OON15673.1	p21-Rho-binding domain protein [Opisthorchis viverrini]	0	0	0	0	22.0368	2	-	-
OON13468.1	guanylate kinase [Opisthorchis viverrini]	0	0	0	0	21.9712	2	-	-
OON21145.1	PPIC-type PPIASE domain protein [Opisthorchis viverrini]	0	0	0	0	21.7127	2	-	-
OON13535.1	dTMP kinase, partial [Opisthorchis viverrini]	0	0	0	0	21.4915	2	-	-
OON21817.1	hypothetical protein X801_02282 [Opisthorchis viverrini]	0	0	0	0	18.9767	7	-	-
OON20835.1	Mov34/MPN/PAD-1 family protein, partial [Opisthorchis viverrini]	0	0	0	0	18.944	5	-	-
OON16021.1	hypothetical protein X801_08169, partial [Opisthorchis viverrini]	0	0	0	0	16.632	3	-	-
OON23368.1	methionine aminopeptidase, type II [Opisthorchis viverrini]	0	0	0	0	16.6128	2	-	-
OON15358.1	tetraspanin family protein, partial [Opisthorchis viverrini]	0	0	264.562	8	0	0	-	-
OON22591.1	hypothetical protein X801_01502 [Opisthorchis viverrini]	0	0	145.087	2	0	0	-	-
OON16991.1	integrin beta cytoplasmic domain protein, partial [Opisthorchis viverrini]	0	0	122.249	2	0	0	-	-
OON19878.1	tetraspanin family protein [Opisthorchis viverrini]	0	0	86.0685	4	0	0	-	-
OON19150.1	hypothetical protein X801_04986, partial [Opisthorchis viverrini]	0	0	70.5236	13	0	0	-	-
OON16191.1	tetraspanin family protein, partial [Opisthorchis viverrini]	0	0	34.2821	2	0	0	-	-
OON21082.1	TMS membrane protein/tumor differentially expressed protein, partial [Opisthorchis viverrini]	0	0	32.2415	3	0	0	-	-
OON17643.1	copper/zinc superoxide dismutase, partial [Opisthorchis viverrini]	462.81	6	0	0	0	0	-	-
OON16673.1	cystatin domain protein [Opisthorchis viverrini]	346.85	5	0	0	0	0	-	-
OON19775.1	hypothetical protein X801_04352 [Opisthorchis viverrini]	345.937	2	0	0	0	0	-	-
OON20482.1	arginase family protein [Opisthorchis viverrini]	292.668	10	0	0	0	0	-	-
OON16184.1	hypothetical protein X801_08006, partial [Opisthorchis viverrini]	286.924	12	0	0	0	0	-	-
OON22637.1	papain family cysteine protease [Opisthorchis viverrini]	262.203	9	0	0	0	0	-	-
OON21009.1	nuclear transport factor 2 domain protein [Opisthorchis viverrini]	255.693	2	0	0	0	0	-	-
OON21762.1	hypothetical protein X801_02336 [Opisthorchis viverrini]	200.324	4	0	0	0	0	-	-
OON18604.1	SCP-like protein [Opisthorchis viverrini]	170.623	3	0	0	0	0	-	-
OON16678.1	trypsin, partial [Opisthorchis viverrini]	154.507	2	0	0	0	0	-	-
OON23645.1	papain family cysteine protease [Opisthorchis viverrini]	133.827	2	0	0	0	0	-	-
OON19636.1	LIM domain protein [Opisthorchis viverrini]	88.0139	3	0	0	0	0	-	-
OON21351.1	hypothetical protein X801_02755, partial [Opisthorchis viverrini]	86.9544	3	0	0	0	0	-	-
OON14246.1	papain family cysteine protease, partial [Opisthorchis viverrini]	86.8709	3	0	0	0	0	-	-
T265_10096	Progranulin	72.0404	4	0	0	0	0	-	-
OON14441.1	FG-GAP repeat protein, partial [Opisthorchis viverrini]	0	0	26.3483	30	25.3087	21	-	YES
OON19705.1	hypothetical protein X801_04426 [Opisthorchis viverrini]	21.3163	5	13.9507	5	0	0	-	YES
OON18030.1	a-macroglobulin complement component [Opisthorchis viverrini]	43.2085	41	8.32674	7	0	0	-	YES
OON13874.1	immunoglobulin domain protein, partial [Opisthorchis viverrini]	8.62159	22	3.61938	55	0	0	-	YES
ANK78263.1	Clonorchis sinensis glutathione transferase omega-2 (GenBank KX163089)	-	-	-	-	-	-	-	-
Ov-M60-2	Mucinase	-	-	-	-	-	-	-	-	P5
Ov-M60-3	Mucinase	-	-	-	-	-	-	-	-
RJW65275.1	Clonorchis sinensis glutathione transferase omega-1 (GenBank KX163088)	-	-	-	-	-	-	-	-
