# Supplementary material for: Immunomics-guided biomarker discovery for human liver fluke infection and infection-associated cholangiocarcinoma
Source: Nat Commun. 2025 Jul 1;16:5965. doi: 10.1038/s41467-025-61043-2 (PMC12218120; doi:10.1038/s41467-025-61043-2)
Supplement: Supplementary file 5 — Supplementary Data 2 [file 41467_2025_61043_MOESM5_ESM.xlsx]

## Sheet: OV List_278genes (full)
Supplementary Data 2. List of Opisthorchis viverrini cDNAs selected for expression in the pXI in vitro translation vector.
All entries share:
Insertion point name: pXI vector
Vector name: pXI vector
Vector length: 3271
Score: STANDARD
Index	Name	Insert length	Construct length	Insert sequence
1	OON16065.1	300	3566	AAATTAGATAACGTACAGGATATTATGGACGATATCGCGGAGCAACGCGAAATTGCACAGGAGATTTCCGATGCCATCAGCAACCCCGCCACCTTTGGCCTGGAAATTGACGACGATGAACTGGCACGTGAATTAGAGGCGCTGCAGGCGGAAGACTTAGAACGTCAAATGCTGGACGTAGGCCCACTGCCCGATGTCCCATCTATTCCAAGCCATGAAATCGCTGGTCCGAGCACAGTCAAGCCACAGGCCGACACGAGTGAAAAAGATCTCGAAGAGCTTATGGCTTGGGCTGAATGA
2	OON17839.1	300	3566	ATGGAAGGTCGCGATAGCAAAAAAGCGCAGGTCATCAAAGCCGAGATGGATCTGGAACTGCAGGATGAAGCCATTCATACGGCCGCTGAAGCCTGTGATCGCTATGATGAACTTAGCGAGATTATCGAATTCGTGAAGAAAGAATTCGACAAAAAGCACGGCAGCTCGTGGCATTGCTTTGCCGGGACTAGCTTCTGTTCCGCACAGACCTCGGAAGAAGACCTGCTGTTTCTGGACTGCGTAATGGCGTTTGCCGGGACCGACCTGACGAAAGTGAGTGAATTTATGTTGGATCGCTAA
3	OON13365.1	309	3575	GAAACCATTAAGTGTTATGTGTGCAGTCATTGCCCAGTACCGTTTGAACCAGAGGGCGCTCGCCAGCTGGGTAACTGTAACTATTGCCGCACACAGTATAATTACCTGTCTGCGGATCGTGTACGCATCGAGAAAGATTGCGTTGTGTCGTGTGTGGAGAAAGATCGTGTTCACAACAGCCAGGGCATGAAGACGGAATGCTGCACGACGAACCTGTGTAACCCGGCGACAACTGCTACACCGTCCCGTCGGATTCTGGCCACCGCAGGGTTGCTCATGAGTCTGATTTCTAGCAAATCACTGCTGTAA
4	OON15995.1	309	3575	ATGTCGGGCCGGGGCAAAGGTGGTAAAGGGCTGGGCAAAGGTGGTGCCAAACGTCACCGTAAAGTTTTGCGCGACAATATTCAGGGGATCACAAAACCGGCCATCCGTCGTCTGGCGCGCCGTGGCGGAGTGAAACGCATCAGCGGCCTGATCTATGAAGAAACCCGCGGCGTTCTCAAGGTGTTTCTCGAGAATGTTATTCGCGACGCTGTGACGTACACCGAACACGCGAAACGTAAGACGGTTACGGCTATGGATGTAGTTTACGCGTTAAAACGCCAAGGTCGTACCTTATATGGCTTCGGCTGA
5	OON18031.1	312	3578	ATGCACGAACTGGGAGGGTACGTTGAACGGTTTAGCCAACAACTGCACCAGGCTTCATATCGGCTCGGAGTTTCGTTTGAATCACTGAATGCAAACCCACATGCATATCCTCAAGCATCACTGTCCGGTGAAGGTAATTTCAATTGGCGTTTCATCTTTCCGTTCGACTACATTAAAGCGGAAGATCGTATTGAGTTCAAAGATAAAGGCCCCTTTGATGTCGAACCTATCACCATTAAATCTAACTGTGAACTGACCCTGCAAATCTGGGATGCGGATGTGTTTTCCTCGGACAACTTTTTGGGCAAATAA
6	OON22456.1	315	3581	ATGAAAGAAATCGCCGCCAAATGCGATTTTGATAGCCTGCTCCAAGAATCCAACTCTCGCCTGGTGGTAGTGGACTTCTTCGCCACGTGGTGTGGTCCCTGTAAAGACATTGCGCCTAAATACGTTTCGTTGAGCGGCAGCTACCCGGGTGTCACCTTCGCAAAAGTGGATGTGGACCAGTTACCGGATCTGCCGGAAGAGTACGGCGTAACAGCAATGCCGACCTTCATCTTTTTTAAAAATGGGAAGGCGGTGGAAACCGTGCTGGGAGCCTCCATTGAGAAAGTGGAAGCGGCAGTCAAAAAACACGTGTAA
7	OON17055.1	318	3584	ATGACTGAAATGGTCATCCACCGTTGGGATCCGGCCAAGGATGGTGAATTATCATTACAAAGCATGTTGACCAAACTCAAAGCTGAAGGTTGCGGCTGCGTTGATTATGAGTTTTCCCCCGGCACATCCTTTCCTGAACATACACATTCCCAGGACAAAATGGACTGTATCGTCAGCGGTCAGCTTTGGTTTAAAATGTTTGGGAAAGAAGTTATCCTGGGACCGGGGGATCGTTTAGAGGTGCCACGTAATACTCCGCATAGCGCACGCGTCCATGGTGATCAGAAGGTTGTGTTCGTTGACGCAACGCGCCGTTAA
8	OON22909.1	318	3584	ATGGTGAAACAAATTTGTACCAAGGCGGAGTTAAACAAAGAAGTCAGTGGGAACTCAGGCAAATTAGTTGTGATCGATTTCTATGCGGAGTGGTGCGGCCCGTGTCGCGCAATCGCACCGAAAGTGGCTAGCATGGCAGAAGAATTTAAGGATGTGGTGTTTTTAAAAGTGAACGTGGATGTTGGAGAGGAATTAAGCAAAGCTTACTGTATTACCTGCATGCCGACGTTTGTATTTCTTAAAGGGGGCGAAAAAGTAGACTCCTTTAGCGGCGCAGACGAGAAAAAGCTGCTTGAAATGGTAAAGAAACACAAATGA
9	OON14338.1	324	3590	GACCCCAAACCGGATATTAACCCGAATCACTATACTCTCTTTGGCAATCGTATCTGCCCATTTGTAGAACGTGTGCGTTACACTCTGCAATACCACGGCATTGAATTTGATTCCATTCATATTGCGCTGGATGCCAAACCGGACTGGTTCCTGGAGATTTCTCCGACGGGAAAAGTACCAGTGTTCCTGACCAATGATGGTAAAACCATCGTCGAATCCGATGTTATTATGCGCTTTGTTGACAAAATGAAAGGCGAGAAGACGTCGCTGCTCAGTGTATGCGGTGAAGAAGAGTTCCAGAAAGCGTGCGAACTGTCTAGCTAA
10	OON15855.1	327	3593	ATGACCGTACCGGAAGGAGACAGCGAAAAAGGCAAAAAATTATTCGTGCAGCGTTGCGCGCAGTGTCACACCGTGGAAAAAGGCGGTAGTCACAAAACCGGTCCCAACCTGAATGGTCTGTTTGGCCGCAAAACTGGCCAGGCCCCGGGTTATAGTTATACAGCAGCTAATAAAGATAAAGGTATTACCTGGACCGAAGAGACCTTGTTTGAATACCTGGAAAATCCGAAAAAGTACATTCCGGGCACCAAAATGGTGTTTGCGGGCCTGAAAAAAGCCGAAGACCGTGCCCACCTGATCGCCTACTTGAAAGAAAGCACCAAATGA
11	OON14597.1	336	3602	ATGTATGGCCTGCCCAACAGCATCCGTAGCGCGTTTACTTTATTACAATGGGTTCCAGAAATCATGCACTATTGTCAGCGTGTACCATTCTTGCTGGTGGGCACCCAAACCGATCTGCGTGACAGTGATTCCACCGTCGGTGCGAACCGCGGTAGCAAAGCCCGCTTTATTACCCCGGAAGAAGGACAGCGCCTGGCCAAAGATGTGCAGGCGGTAAAATACGTTGAATGTTCGGCGTTGACCCAGCGTGGCTTAAAAACGGTCCTGGACGAAGCAATTATTGCAGCGCTTGCCCCCCCTAAAGTGACCCAGACCCGCAAATGTTGCCTGATCTGA
12	OON15200.1	339	3605	ATGGTCACCGAACAGCCGCGCAAAGTTTTACCGAAACGGGACTGGATCGATGGACTGTATAGTTGCACCAACGATTGCCGCAGCTGCTGGTGCGTGCTGTGCTGTTATCCTTGTTACATGTGTAGTATGTACCGTCGCTATGGTGAGTGTTGCGGAACGCCGATGGGAATCGTATTTCCCGGCTTAGTGCTGCGCTCTTATCATCGCGCTAAACATAATATCCAGGGTACCCTGTGCGGTGATTGCGCTGTTGACTATTGCTGTACCCTGTGTGCGGCTTGTCAACTCGATCGTGACATGAAATACGTAGAGTCGACGACCGGGATTCTGAACACGTAA
13	OON18295.1	351	3617	ATGAGTGCAGCAACCAATCATTACATGACAATCAAGTTCATCGCGCCTGACCAGATGACAGTCATCAACAAATCTTCTCTTTGTGAAGTGAAGTACACCTTTAAGTTCGGCGAAGAATTTGAGTACGATGATGCGACCGGTCGCCGCGTCACTGCTGTGTTCGAACTCGCATCGCCGAACAAGTTGATCGAAAAGCAACGTTTGCCTCACACCACCTTAGAAATTGTTCGGGAAGTCTTCGGCGACACGATTTTTATGATTACGCTGTTTTTGCTCGACATCCAATGGTCTAATATGTTCACGATTGGAGTCCGTGATGATGTGAATTCTGATCGCCAGTCTCTGGAATAA
14	OON23940.1	354	3620	ATGTACTACCGTGGCGCACAAGCCGCCATTATTGTCTATGATATTACTAATCCCAGCTCCTTTGAGCGCGCCAAGAGTTGGGTCAATGAACTCAATGAACGTAGTAATGCTGTGAAAGTCATCGCACTCGCGGGCAACAAACTGGATCTGGATTTCAAACGCGCGGTAAGCACCGAAGAAGCTCAGGCATATGCGACCCAGAACGGTCTGATTTTCATGGAAACGAGCGCAAAAGCGTGTACAAACATCACGGAGCTGTTTACGGCCGTGGCACTGCGCCTGCCCCGCGATGCGCCTGCGAACCCGACCGGTGGCCAGCAACTGCAGGGCGGCGATACTGCAACCCCGACTTAA
15	OON19775.1	357	3623	TCACGCCCGAACAGCCCTCTCCTTGGCGGGTATCAGGAAGCCTGCCCGCTGGGCGAGCAAAATTTGCCCGAGTTAATTGCAGCTATCATGGCTTCAAGTCACGAAATCTTAGCCCCACTGCTTGCCATGAACCTGGAGCCTGAAATTCTTCGTCTTGAAAAACAGGTGGTAGCGGGCGTGAATTATCGGCTGCTGGTGCGCTTCGCCAACGGATCTTGCCATAAAATTGTCGTATTTGAACCCTTGCTGCTGCGTGATGAAATCGATGGCGAATACCGTCAGAAGCCGATGGAAGTGAAGTCAGTAGATAGTGCGGAGTGTCCGACAGGACCGGTCACATGTCCGTTTAAGTCCTAA
16	OON18564.1	360	3626	ATGACCGACATGACGTTCCCTGAGGATCCGCGCATTACCGATCGCATCGGGGAGACCATCTTCAAGGCCCAGCCGTACCAACTGGTAGTTAACGTGATTGAGGCCCGCCGCTTGTTCGGTACCAATATCAACCCTGTAGTTACTGTTACTGTAGGCAAAGAGGTGCAGAAGACCCCAGCGAAATTTGCAACCAATCACCCGTTTTATGATAGCTTCTTTAGTTTTGACCTGCAACGTGCGCGCCAACAGTTGCTGACCGAGACAATCAAAATCCAAAACTGTTATGGCTATGCCATTCTGGGGGTCCTGATGACGGCTGATCAAATGAGCTACATCATGGGCAACAACACCGAAGTTTAA
17	OON13688.1	363	3629	ATGACGGAGGTGCAAGCCCAACCCTCTTCTGCAAGCGAACAGAAATACGGTGGCGCAGAAGGCGCCGATGCGATGTATGTTAAATTAGTGTCATCGGATGATCACGAATTCTACGTGCGCCGTGAGTATGCGCTGATTTCCGGTACTATTAAAGCCATGCTGAGCGGACCGGGCCAGTTCCAGGAATCGGAGACGAATGTGGTGCATTTTCGTGAAATCCCGAGTCATGTGCTCCAAAAGGTGTGTAGTTATTTTGCTTACAAGGTGCGCTACACCAATTCATCGTCAGAAATTCCTGAATTTCCGATTGCGCCCGAAGTTTGCCTGGAATTACTCATGGCCGCCAATTTTTTAGACTGTTGA
18	OON16673.1	366	3632	ATGCCGATTTGCGGTGGCGTGGCTCCGTGCCTTTTGCACTTACGCACGAATAACTGTAGCATCATGCCGTTATGCGGTGGCGTAGGTGATGCACGTACACCGACGCCGGAGGAGAAACAGAAATTAGAATCTGTCCTGCATCAAAGCTTGCACACCCATCTGGGCAGCAAACCGGATAGTTTGGAAGTGGTGCAGGTCGCCACTCAAGTTGTGTCGGGCACTAATTATTTCGCCAAAGTAAAGCTGAACGGCGATAACTATGTACACGCCCGTATTTATGAAAAGCTGCCGTGCCATGGCGGAACGACGGAACTTCATAGTATCCAGAAAGACAAAACCCACGCTGACCCTCTTGGTTATTTTTGA
19	OON18644.1	387	3653	GGCGCCCATCCAAACCCAGCCGGCTTCCTGGGCCTGAATAAACCGAAATACGCCCGCCGTGAAGGCGTGTACACCACCGTGCTGGGGCATTGGGGCTCACCTTTGACGGCCCATGGACAGCGTTCGAAAAATGTCTTTCTGAAACATGACGTGGATCGTAGTGGCAAATTTCAGGCAGAAGAATTTCGCGAAGCGTTGCGTAGCTGTGGGTATACCGTGTCAAACAAGTTCTTCAACGCACTGGTTCACCGTTATCAGGATCCGGACACTGAGGTGATGCGGTTTGAAGACTTCATGCTGTGCGTCATTCGTCTGAAGAACGTCTTTGAAACTAGCGCAGCCCAACCAAAAACCTACGAAGGCGCTCCAATGTTTACCACAGATTAA
20	OON21009.1	390	3656	ATGCCAACCGATGTGTACTTGTACCCGTCGCTGCAACCGAAGGTTACCGGAGCGCTCCAGCCTCTCCGCGCAATGCAGGCGGTGCAGCCGTCAGCTGATGAAATCGGCAAACAATTCGCAGCACAGTACTATCAGACCCTTCAGACTAGCCGCCCTGCCATTCGCAATTTTTACCATTTTCCGGTGATTAATTGCCCTCAGGAGCAAGCGCGTATGATCTATGAAGGGGATGAGGTTGTTGGTCGGGAAAACATCGCGCAGAAACTGCAAAACATTAAATGTAATACCTTACAATTTGCTCTGTCTAGTGTCGATGCCCAACCTTGTGGCAACGCGATCCTGATTCTGGTATGTGGCCAGCTGCAGGTGGGGTTTTGTTTAGATGAGTAA
21	OON14177.1	399	3665	ATGGCCGCACTGTCTTTGGGTATGAAATGTCTTAAATGCGCAATTTGCGCGCTGTTATTGATTATTGTTGGGTCGTGGGTCCAAGTGAAATTCTCCGATTATGGCCCTGAGCTGCAGAAGATCTGGCAGGCGGCCCCCATTGCCCTTATTGTGTTGGGAGCGATTATCCTGCTGGTGAGTTTTTTAGGTTGCTGTGGGGCCATTAAAGAGAACGTGTGCATGCTTTACACCATTGATCCAGAAATTGAAAAAATCTTGAAAGATGCCGTTCGTGATTACCCTAAGCCTGAGATTCAGCAGAGCATTGATCTGATTCAACGCACCTTCGAATGCTGCGGAGCGACAGGCCGTGAAGATTATGAAGTTGTGCCGGAAAGCTGTGGCGCCTTTATCACCTAA
22	OON16772.1	399	3665	ATGACGCAATTCTTAGGAACTTGGAAACTGAAAGACTCGCGTAATTTTGACGCCATCCTCCAGAAACTGGGTGTGAATGTCGTTAAACGTAAACTGATCACATCCTCAAAACCGGAGGTGACATATACCATTGATGGCAACAAAATGACGATCCGCACGTGTTCAGCATTAAAAACGACCACCATCACGTTTGAGTTCGGCAAAGAGTTTGAAGAGCGCACCGCGGATGATCGCACAGTCATGAGCACGTTCACCAAACAGAGCGAAAGTAAAATTACGCAGGTTCAAAAACATCCAAACAGCGTGACCACCACAGTTCGGGAAGTTTCGGGAAACACTTTAACCGCAACCGTTACTGTCGACGATGTCAAAGCCGTAAATGTATACGAAAAACATTAA
23	OON17206.1	399	3665	ATGCACATCGTTTGCGTGTCCGGGTATTTTTCCCAGCTGGTCTGGAAAGATTCCAAACTGGTAGGCTTTGGTCGCGCCACGTCTAGCGACGGCACTGCATCGTACATCGTCGCGCACTACTCCCCAAAAGGGAATATTCGTGACCGTTTTCACGAGAATGTCCCGTATGCATCACGCCGCTTAACCCATAGCAGCCTTCAGGAACTGCGTCCGCCAGAGATTAGCAGCCGTCCGGTTTCTACCCTGAGCAGTAAAGAGTTGAAAGAGCGCGAAAAACAGGAAAAGAAGCTCCGCGAGCGTCAGGAAAAGGAACGCAAAGAATTAGAAAAACGCATGAAAAAAGAGCAAAAACAGCGCGAAAAGTTAGAAAAAAAAGAAAAGCGTAAAAGCAAAGCCTGA
24	OON19685.1	408	3674	ATGGGCGGCCTGGAACTGCGTTCTGACTATCCATATACTGGTAAAGATGGGATTTGCTATATGGATCAGAGCAAATTTGTGGCATATGTCAACGGCTCCACGCGCTTGCCGTGGTGTGAAAAAACGCAGGCCAAAAGCTTGAAAGAAATCGGCCCACTGAGTAGCGGGCTGAACGCCGTGCTGTTACAGTTATATAAACGTGGGATTATGCGTCCGCGTTGGTGTAACCCGGCAGAACTGAACCATGCAGTCTTAACCGTCGGCTACGGAATGGAACACCGTATGCCGTACTGGATTGTCAAAAACAGCTGGGGCAAGCGTTTTGGCGAAAAAGGTTATTTTCGGATCTACCGCGGTGATGGCACCTGCGGTATTAACCGCGCCGTCACCACCGCAGTA…
25	OON19793.1	408	3674	ATGACTCAGGTTTCGCCGCGTATCATTAACATGTCTTGGGGCTCCATTACCGTGGAGTCTACCGAAAATGGCAAAATCAACAGCAACGAAACGGTTACCTATCGCGATGCGAAGCTTTGGCCAGGGGGCTCTCGCGCGTGGGACTGGGCAGAGACGGGTACTGGCCATATGGGAGGCATTCAACCGACCGATGTTGACGAGCTGATCGCCTACAACCCAGATACCGTGGTTTTGACGCGTGGGGTTTTATACGTTCTGCAGGTCCCTGAATCTACCCAAGCGTACGTGCGCGAGAAACTCCCAGGGGTTGAGTTGATCGTTGAAAATTCACGCTCCGCGTTGACCACCTATAATGCTAAAGTGGAGCAGGGGAAACGTGTGGCTGCCTTGATTCATACG…
26	OON16678.1	411	3677	TTGGCGGCCGCCAAGCTGCCTGCAGGCCTGACGACCGGTGACTGGCCCCCCGTAGGTACGCAGTGTACCTTTGTAGGATGGGGGTGCCAGAAATATCAAGGTGAGCCGACTGCGAATCTGCAGGTAGTCGCATTACGCGTGGTGTCTCATGATGCGTGTACGGAAATGTATAACCACGGCGCTGGTCTCAATGAACACCACGAGTTCTGCGCCGGTTACTATCAATCCAATGTTGGGATCTGTGCAGGGGATAGTGGTGGTGGATTGATTCAGATGTACGAGCGTCAGGTCGTGGTTGTGGGCGTTGCGAGCGCGACCCACGCGCGCCAGCCCCAGTCATACCCAGGTCTGTTTACCCGTGTTTCCGCCTTTACCGACTGGATTGAAAAAACCGTGGAT…
27	OON21145.1	411	3677	ATGGGCAAAGGCGGTAAGCCGGCCAAGGGAGGCGATCCCAATAAGGGGGCGAACAAAAAACCGGGCGGCACCTCCTCCGGCGAAAGCAGTGCCGCCGGCGCGAAAGTCAGCAAGGCAGGTACGGCGGTCAAGGTACGCCATATTCTGTGTGAAAAGCAATCCAAATGTTTAGAAGCACTGGAACAGCTTCGGAACGGTAAACGTTTCAACCAAGTTGCGGAGGCGTATAGTGAGGATAAAGCTCGCTCTGGTGGGGATCTGGGTTGGATGACACGTGGTTCTATGGTGGGAGCGTTCCAGGACGCTGCTTTCGCCTTGCCGGTGTCTACGTTAGATAATCCCAAATATACAGACCCCCCGATCCGGACCCAGTTTGGGTATCATATTATCATGGTAGAG…
28	OON17951.1	414	3680	ATGTGCTGTCCGGCAAAGAAAGCGGAAATGTTGGAGTTATTATCCGTCTTGGACAAAAATAATGACAAAAAAGTGTCAGTTGATGAACTCAAAGAATTCCTGGAACAAGGACGCGGTACAACTCTGGACAAAGACATCGTGCAGAAATTTATCGATAAGCACGACAAAGACAAAGATGGCAAACTGGATCTGGAGGAGCTGGCCGAATGTCTTGCTAAATCTGAGGTTAAGGCCGTCCTGGAATGCCTGGATTCCAATAAGGACGGTAAAATTTCAGTTGAAGAACTCAAAACGTTTCTGGATTCAGCAAATTGCATCTTGAAACGCGAGGATGTTGAAGCCTTCATCAAAACGCATGACGCCGACAAAGACGGTAAACTGGACCTGGATGAGCTCGTG…
29	OON23395.1	414	3680	ATGTATGAGCTGAACGAAAAAGACCTTCAGGAAGCCCGCGATGTCTTTAGCTTATTTGACTCCGTTGGGGACGAAAAAATCCTGGTAAAAGACATCGGCGAAGTCGTCCGCGCGCTCGGTTTAAACCCCACTGAATCCGATATTCGTAAATTTAACAACCGTAACGATCCGGGCGAACGCATTACTTTCGAGATGTTTGTCCCCATCTACCAAGCGCTTGCCAAAGAACAGAAAGATATTAACCCGGAGGAATTCATTGAAGGCTTTCGGGTTTTTGACAAAGAGTCGAATGGCTTCATTTCCGCTGCAGAATTACGCCATTTACTGACCGCTTTAGGCGAGCGCCTGCGGGAAGACGAAGTGGATCAGCTCCTTGCTGGCATGGAGAACTCTCAAGGC…
30	OON20808.1	420	3686	ATGCAAGACAGCCTGCAGAACCCTGCCAGCCGTTTGATGTACACTGCGCTGTTGAGCGTGCAGAACACCATGAGCACCAATGGCACGCCGCTGAGCTTGGGCGAAAGCGATTTCTCTCGCACCATGCAACAAGTAGATCCTGGCCATAAAGGCTATGTGACCTTTGATTCTTTTCTGAATTTCGTGACACGCGAAAACGCCGATGAGGACACGGCCGAGCAAATTACACAGAGCTTTAAGGTACTTTCCGGCGATAAAGGCTACGTAACAGCCGATGACCTGCGTCGCTACCTTCCACCTGATGATGCCGAGTATTGCATCAAACGTATGATGCGCGCCAGTGGACCGCATGGCGATTCAGGCGCCTTGAACTATGAGCAGTTTACATTGGAAATTTAC…
31	OON13881.1	435	3701	ATGGACTTGGATACCGTTCTCGAAACGGAGTTTCGCGAAGTTGACAAAAACCGCGATGGGGCACTCAGTCTGTCTGAAATCGCCGACTGTCTGGAACGGTTTGGTTTCAAAAAGTCTCGTGCCAAAGAATTTCTTAAAAATTTTGACGAGAATAAGGATGGGAAAGTGTGTATGGAGGAATTCGTAAAGGCGACTCAGCGCAAACTGTCGGCCCGTGATTACACCTGTTGCCAACTGCGCCGCATGTTTCGCTCGATGGACAAAGATAATTCTGGCAAGATTTCGGGTGAAGAATTGAAAAAATTCCTGAAAAACCAAAACAATCTGGTTTTTCCGAATGCCGTCGATCAGTGGATCGAGGATAATGATCGTGATCATGACAATGAATTATCGTTTGAA…
32	OON16991.1	435	3701	ACGTGCAATACCGCATGCAATGGGACAGTGATTGACACCGCCCGTGTTAAGCTCATTGAGAATTCTGAACAGAAGGATGATTCGAACCTGTGCATTATTTATACCGATGACAACTGCCGCGTGTTTTTCACTTATCGCTACAGCGACGCGATCTATGTAACGCGTAAAGTGGACTTAAACATTATGCGTAAGTCGGAGTGTGTCAAAACCATCAATATCTTGTATATCGTGTTAGGTGTCATTGCCGGCATTGTCCTGGGGGGGCTTATCCTGTTGCTGATTTATAAACTTGTCATTACCATCGATGATCGTCGGGAGTTGGCGAAATTCGAACAGCAGGGGGAGAACATGCGGTGGGAAATGGCAGAGAACCCAATTTTTGAATCCCCGACCACCAAG…
33	OON16578.1	444	3710	ATGACAAGTGGAATCAAACCTTCCGAAGAATGTTTAGATGTGTTTAACCGTATCAAAATGCAGCACACGAATATGTACGCCATCTTCCGCGTTGAATCCGAAGAAATCATTGTGGACAAATTGTCTGACTCTGGCGCTAAATACGAGGACTTCCTGGAAGATATGCATCGCCGCGCGAATACCGGCTGCTTTGCCGTCATCGACTTTCCGTACAAGCGTGGTATGTCTACCGATAGTAAGCTGTGGATTGGCTGCAGTCCGACTTTCCACCACCGTAAAGTTCCGGGTGCGAGCTTTTGGATTCACCATCTTCTTTCGGGTCTGAGCACCCTGGATTGGTGCAAACCCTCTTGTCCTCATTGTCTGCCGCCCATTGTCGGTGGACGCAATTCAGTAGTG…
34	OON16820.1	444	3710	ATGGCAGACGCTGATAAGTATGATGAACAGCCACTGTGTGCCCAACTGATTACCAAAAATATTGATGTGTGGGCGATTGGTGCTATGCTCGGAAAATGTTCCTTACATCAGAAAAACAACGGCCATCCAATCTACGATGTCCGTCTCAACAGCAAAGTCATTCCTGAAGGCTATCAGGGCAAAGCCAACTTGTTTGGTTGGTATATGTACCCGGTTGTCCGCACATGCCTGATTAAATTACTCCGCGAAGCGACTCTGGGCGGCGTGCGCATTGTTAATTGTTATCAGATCAAGACCGAAATCGTGGAAGTGCAAAAACTGGGTACCTATCATATTGAAACGGAAAAAGGCGTTGATTACTCCACCGTTCAACTGTTGGCTGAAAAAGCTAATGAAGGT…
35	OON18086.1	447	3713	ATGGAATCAGATTTCGCTCTGTTCGGTTGTGCGTTGGCAAATACCACCTGCGAAGCGATTCCGATTCCGGAAGGAGCGAACTACCACATCAAAGTAAACTACTACGTCCAACGCGATATCGTGACCGGCCTGCAGTACGCACAGAGCGTGTATCGGGGTCCGGTGCGCGTGGACCGCTCGAGTGCAATGATGGGCTCTTATGCACCGCAGAATGAAGTGCGGGTTTGGAAATCGGACACCTTTGAAGCTCCAAAAGGCGCAATGCACCGTGGGACGTATCACATTAAATCGCGTTTTGTTGACGCTGATAAAAACGAGTATGTGTCTTGGAAATGGGACATTCAGGTTCTGGGTGAATATGCTATGCAGAATAGCGACTTCCAATGTGCTTCCGCGTTC…
36	OON14669.1	453	3719	ATGGCACCACTCACAAAGGACGAAGTTGACGCAATTCTTGAGGAATTAAATCCGTCAGTAAGCACAGGTGAACAACGTACTGAATTTGGCAAGGCCATCTTTATGGCATTATTTACCGCGCACCCGGAATACATTGGTTTGTTCACCAAAATGGAGGGTTTAACCAAGGATAATGTGGAAGCCTCTGAAGGGATCAAGTATTATGGCCGTACTTTTACCGATTCCATCCTGGAAATGCTGCAGTCGGCTTCAGACGATGGAGAGTTAGAAGCTGTCCTGGAGAAGAGCGGCAAAGAACATACGACCCGCAATGTGACAAAGCAGCAGTTTCTGTCTGCAGAACCGGTGTTTATTGAACATTTTAAAGGCGTTCTGACGAAAGAAGCGAATAAACAGAGC…
37	OON17643.1	456	3722	ATGAAAGCTGTCTGCGTTCTGAAAGGAGACGTGGGTGTTCAGGGAAAAGCTACGTTTACCCAGGAAGTAGAGAACGGTCCGGTTACGGTGGACGTTCATATCACCGGTCTGACCCCGGGCAAGCATGGATTCCACGTACATGTGTTTGGCGATACCACTAACGGTTGTGTCTCTGCGGGGCCTCATTTCAACCCGACTGGAGTGGATCACGGGGCCCCGGAGGATCCTGTGCGCCATGTAGGGGATCTGGGTAATGTAGAGGCGAATGCGCAGGGTGTGGCGCAGCATGTGTTCACCGACAAAGTGATCTCGCTGAGCGGTCCAAATAGCATTGTGGGACGTACTATGGTAGTGCACGAGGGTGAGGACGATCTGGGCCGCGGGGGGCATGAATTCTCA…
38	OON22591.1	459	3725	ATGCAATGGCGTTATGAAGTTGCGTCTCTGGCTCTGCGTGGGTACGGTTGCACCACAAGCCGTCCGCAACTTGAATGCGAGGCCGAAGAGTACCTGCGTAGCTTTTTCGATAAATGGAATGAAGAAGAACTGGATTGTCTTCTTTGCCCGGTGAGCCCGCTGCCGGCTGTTTGGGATCGGTCAGATTTTTACACCGTTAATGGCGTTCTGCTTTACACCAGTTTGTACAACATGCTGGGTTGCCCGGCCGGCACGCTGCAATATGGTCGCGTTGAACGGGAAGATATTTACAAGGCCCGTGATTCGGTCGAACCGGGGAAACACTTGCGTCGCGGACTGATGTATGCCGAACAGCTGGATGCTGCCGAAGGATTGCCGATTAACATTCAGGTGGTCGCG…
39	OON21481.1	462	3728	ATGCTCGGCTATCGTGAAGCGTCACTGTCGTGGCTCCCCATCTATAAAGGTGATCGTGCACCACCTCACGCGGTGGAAGCGGAAAAAGAGATCCACGTAATTCGCGCCCGCCACCAGGACGACGTGTTACCGGGCAAATGGCCGCTGCATATTGGGCATATTGCACATTTACCTTTCCATGATCTGGAGGTTGAAGTGACAACGTTCGAGGTCCTCTGTGATACCGGCCTTTATTCTGGCAAGGCGAGTTGCCACTGGTTACCGGCAGAAGGCGGTCGCATTCCGCAGAATGCAGTCCAAGCGGGTGTGCAGAAAGACGGAACCCCGCTGTTTGTGGCCCGTGCTAAAATTAATAACGAAATGTGCGTCGGGAAGGCTCTGCCTACTCAGACCTTTGCT…
40	OON17828.1	465	3731	ATGGCGCGCATCGGCCATGGGGTCCAGGTAGGGTTATCCTGGGTCCATGAACGGGACGGTCGCGTTCCGTCGAATGCCATTGACGCAGGCTGTGGCGTTTATATTGGGCGGATGAATCAGAACGGCGATCTCCTGCCGGGGAAAGTGGTGCCGCGCCTGAACCAAGCGTATTGTGCTTTCGGCGGCCGTGAACATAGCCACCACTCTTACGAGGTTCTGTGTGATACCGCGGCTCACCGCACCAATAAATGCTGGGAGAACGCTAACAATGGGCACGTTCCAAAAAACGCAATTGTGGCGGGTTTGGCCAGCGATGGCAGCCCCCTGTACGTGGCTCGCGCGCATATCAACGGGGAACGTGTGGTAGGTAAAATTCACGGAGGCCATCATTGCGGCTAT…
41	OON20352.1	468	3734	ATGGCAGATAATCGTGCCGATCTTATCATTACAGTTGGAGATATCCGTTCACTGCTGCTGGTGGGCGTCGATATTCGTGGCAAAGTCTACATGACGGGCATGGAGTTGCCCTGGTTCGGGGATCTGGCAAATAAAACGTCCGACCTGTATAAGGGCCTGGAGGAACATTTGTGTTACACGGAACGCATCACATTCTATACGAACATCACCCTGCTGAATGCTTGGAGCGCATGTACCCTGACGGATGTATATCAGGGATCCGTTATTGCAACGACACGCGTGTGGTTTGACGTGGGTCGTCTGGAAGAAGGCCAAGTTCAGTTAGAGTCAAGCGAGTTCTTAGACAACTTAAAGAAACTGCTGGAAGCATATAAAAAACATGCAGAGCCCAACGTGGCA…
42	OON15364.1	471	3737	AGTAAGAAGCCGGCGCGTAAATCAGATGCCTCCCACTGCCTCACGGCCGAGCGTAAGCAGACTTTACTTGCTACGTCCGGTAGCGTGTCGCATTCAAAAATGGTGAGCCCAAAGGCACGTCGCATTCTGTTTCCGATCGATCGCTCCGACCACTCTAAACGCGCTATTCAGTGGTATCTGGACAAGTTTGCCTGGGAAAACGATGCATTATACCTGGTCCACGTGGTGGAACCAAACTACTCACGCCGTTTTAGCGAAGTCAGCCCCGATGACCATACCTCAGCGCTTACTAACAAAATGAAAGAAAGCGTCGCGGCAGGCGAACAGGTTGGAGCCCAATACCGTTCGTTTCTGAAAGAACGCGGCAAAGAGTCTGAGTTTGTTATGCAAGTGGGTACA…
43	OON14063.1	480	3746	ATGCTGTTTAGCAACAGTGTATTCTCCAGCATCACCGCGCAGACTGTCTGTGGGTCGGCGACCGTCTCTCTGGAAAGCTCCACGAAAGATCCGGTATGGCATCCAAAGAAAGAAACGTGCTCGTCTTCGGATACCAACACTACCATTAACGTTAATGAAAAACTTATTAAAGGGAAGCAGGAGGATTGCGGCGAACTTTTCATCGCTTGTTGCACATTTGAAGCTGGTTGCTCCAAAAACATCACCACCCGTGTGCTCAAAAGCGAATTTAACTGTTCTCACCCCGCTGAGGAGATGTGGGTTGTTCTGATCCGGTACGCCCCGCAATGCACATATGACTACGAATTTAAATGGGTGTATGGGAAAAGCGCGTATCGCGAACCGGCGGGTACATGCGTG…
44	OON18352.1	480	3746	ATGGCGCACTTCGACGACGATGATTTCGATGTGGTCGATACCGGCGCGAGCGCCACCAAACCACAGCAGTGCAGCTCACTGCGTGTAAACGGCTTCGTCGTGATGAAAGGCCGGCCATGTCAGATTACCAGTATGTCTGTGTCCAAAACAGGAAAACATGGCGCTGCTAAAGTCCATCTGGTGGGTGTTGATATTTTCACGGGTAAAAAATACGAACTTCAGGATTCCAGCACAGCAACAATTGCTGTCCCAAATATCAGTCGTAAAGAGTATCAGCTGATTGATATTAAAGATAACTTTTTATCGTTGATGGGTGATGATTTAAGCGTGCGCGAAAACATCCCGCTGCCTGAAGGAGAGGTCGGTAAAGAAATCATGGAAAAGTGGGAAAATAAAGGT…
45	OON14450.1	498	3764	ATGGTGTCGCTGTCATGCGGTTACAAATGCCTGCAGTGCATGCTGGTTGTGTTCAATGTGGTTGTGATCTGCTGCGGTATCGCCCTGATTGTGGTCGGCAGCATCGCTCAAGTTCAGTTGAAAACCTATCTTAGTTCGGAGGATGCGCAGTTGATGGCATTCGTTATCTTTATCATCGCGTTTGGCTGCTTCCTCACAGTCGTGGGTAGCTTCGGCTTTTGTGGTGCCTGCAAAAAGAATGTCTGTTGCCTGACTATGGTGAAAGAATATGTGGATAAAGTTCTTACGCAGACTTATAAAACATACAACGAAGAAGTAAGCAAGAAGCTGATCGACCTGATCCAAAAGGACGGCTGCAGCGCTGCTCTTGATAAGTTTATCGAAAAAAATATCCTGGCG…
46	OON17649.1	504	3770	ATGTACTTCGAATCACCGGGCGATATCAATAAATTTGTGCGTAGTACCGCTACCAAAGACGGTGCTCCTGAGAGTTTAGCGAAATATGACGGCGTTTGGAGTGTCGAAGAATTTCACGCCGTGGACGGCGACTACGAGCTGCTGGCGCGTTCTAAGGCAAAGCACCACGCTATCTCAGCCAAGCTGTCTCGCCCGATTAAATTTGATACAGACGAGTTAGTGGTGCAGTATGAAGTTCGCTTTGCTGGCGGCATCGATTGTGCGGGTGCGTATATCAAACTGCTGTCGGATACTCCGGGCAGCGACCTGGCCAAGTTTAATGATAAGACCCTGTATACTATTATGTTTGGTCCAGATAAGTGCGATCCAAATCCTAAATTCCATTTTATTATTCAATAT…
47	OON15904.1	507	3773	ATGGCGACCCGTGTCTTTTTCGATATTACCGCAGATGGCTCGCAGTTAGGTCGTATTATCTTTGAAATGATCGACGTATTTCAGCTGTACGCAGATGTGCCAAAGACGGTGGAGAACTTCCGTGCTCTCTGTACCGGTGAAATGGGTTACGGGTATAAAGGATCTAAGTTTCATCGCATTATTCCGCAGTTCATGTGTCAAGGTGGGGACTTTACGGCGGGGAATGGTACCGGTGGGAAATCCATCTACGGCAATAAATTTGACGATGAAAACTTTAAGCACAAACATACCAAGCCAGGTCTTCTTAGCATGGCTAACGCGGGTCCAAATACGAACGGGTCTCAGTTTTTTATCACCACGGTGCCGTGCTCATGGTTAGATGATAAACACGTGGTATTT…
48	OON18604.1	507	3773	CAAACCACAGCGACGTGGGTGACTACTATGCTGGAGCAACACAACGAAGCGCGGGCCAACGTTTCACGTTGTATCGTGCCTGGGCTCCCGCCGCCGAAGTCGCTGAAGCCACTGATTTGGGATGCCACCCTGCAGCGTCAAGCCCAGCTGCATGCCAGCAAGTGCACTCTGGACGAGGCACCGATGAACGAGCGTACCACCACGCGGTTCAGTTCCGTTGGTCAGGCCGCCACCACTGGTAACGTGGCTAAAAACGTTTTCGCGCGCTGGTTCAGCGAATATAAGCGCCTCGATTTCAACACCAACTATTGCAACCGCTGCCCGTGCCGCGACTTCCGTATGGCTTTGTCAGATCGTGTAACCCATGTTGGATGTGCAGTGGGGAACTGCCGCGATAAT…
49	OON15438.1	519	3785	ATGGATAATTACGTCGAGCAGTTTTTAGATATGGACCCAGAACACAAGGAATACATTTGCATGGAAGATTTGCGCAAATTTAAACAACGCAAGCAGTTCCAGGATGATTTCGTACAAGATTGGCAACAGAAATTTGGTCCGAATAATAGTGACAAAATCACTCTGGTGGACGTCTGCCGCGTCCGCGGCGTTGACATCAAAGACGTACGTAAATTCTATGGGCCTATGCCAGATGAGTTGCGTGACGTAGAAATCATCGAATGTGATATGCCACTGGCAATGCGTGTTCAGGTCTGTAAAGTGATCAACGAAGGACAGAAACGTTGTCCCGACGAGCCATCGTTCGTCCAACATATTAAAAAAACTTTGGATAATCAGTTCGGCAAACTGTGGCATGTT…
50	OON15731.1	522	3788	ATGGGTCATACCGAAGTTGCACCATACGAGGTGTTGCAGGAGTGGAAAGACGAGAATGTCGAACTGCGTTCATATCCTGTGCAGAACTGGGTCTGCACGCAGGCTACATCTCATCGGATGGACGACATGAGCTCGTCCGGTTTTTTCAAACTGTTTAATTACATTCGCGGAAATAACGCTAAAAATCAGAAGATCGCAATGACGAAACCGGTGCTGATCGAATCCAAACCGGATCCGGAATCGGCCCGCAACCGTATTTTCAAAATGGGCTTCTACATGTCAGCCACGGATTGTCCGAGTCCTCCGGAACCTAAAGGTAGCGACGTTTTCATTGAACAGCGCCAAGCGATGAAGGTCTACTGCCGCGTCTATGCTGGTTTTTCAAACGACCGTAAGTTA…
51	OON18060.1	522	3788	ATGAAGATCAGCGACACCCAATTAGAATCGGCTACGAACTCTATCCCGGAAGAGACTAATGCCGTTGTGGTTTTCGTGAAAACTATCAACATCCGCGTTAAAGTAGTTGAAGCGCGGCAGCTGCAAGGCAACAACATTCCGCCCGTTTGCAAAATTATTTGTGCTGGTAGCCAAAAAGAAACCAAAGTTAAGTCCCAGACCAATAGCCCGTACTGGGATGAAACATTCTATTTCAACTTCTACGAAGCGGCAGCAACTTTACTGGAAAAACCGATCGTGTTTGGCGTGTATCACTCTAAGAAAATGCGCAAAGACGCACTGATCGGTTCATTCAAATTCGACCTGGGACTGGTCTACGACCAAGATAAACATGCTCTGCTCAATAAGTGGTTGTTGCTG…
52	OON19129.1	522	3788	ATGGAACCGCTGGCCCGCCAAAATTTCTCTCAGGAGTGCGAAGCCGCTATTAACAAACAAATCAACATTGAACTGGAAGCGAGTTATGCATATTTTGCTTTCTCTGCGTTCTATGACCAGGATACCGTCGCACTGCCAAAAGTCGCGGAGTTCTTTCGTAAGATGTCCCATGAGGAGCGTGAACACGCGGAAAAATTCGCGCATTATCAGAATCAACGCGGTGGACGCGTGGTATATCAAGACATTAAGAAGCCTAGCAAAGTGACGTTTAGTTCTCTGCAAGAGGTGATGGAGACCTCCTTGAACATGGAAAAATCGGTTAACGAAAGTCTTCTGCGTATGCATCATATCGCTGGCGAACATCGTGATCCCGCACTCCAGGATTTTATCGAGACCGAA…
53	OON21383.1	528	3794	ATGAGCGCGTCGCTGGCCCGCCAGTTCTTTCATGTTGAGTGTGAAGCGGGCATTAACAAACAAATCAATATGGAATTACACGCGTCTTATGTGTATATGGCAATGGCCCATCATTTCAGCCGCGACGATGTGGCACTGCCTGGCTTCCACAAATTCTTCATGAAACAGAGCGATGAAGAGCGTGAACATGCCCAAAAGCTGATGAAATATCAGAACATGCGTGGCGGTCGCATTGTACTGCAGAACATTGCTCCACCCGAAACGACCTCGTGGACATCGGGCCTGGAAGCGATGGAGGCAGCCCTGGAGCTGGAAAAAAGCGTGAACAAATCGCTGTTAGAACTGCACGCAGTATCCGGCACCCACGGGGACCCACAGTTTGCCGATTTTTTGGAAGGT…
54	OON21405.1	528	3794	ATGGAACCGTTTCTGGAGGCCTTCTTCTCAATCGATACGGATCACTCTGAGCGCATCACTATTCGCGAATTGCAGGACTATGTGAAACGCAATAACATCGATCAGAGCATGGTTAAACGCTGGCAGGTACTGTTTGATGCTAATGACAGCGGTGTGATCACCTTAGACGAATTTTGCAAAACGCTGGGAATTCGCCCCTCTGAAGCACGCGCTTACAATGCCAACATGGTTCGCGCTAGCCATGGCCCGTCTCTGCCTCGCGAAGTGGATGTGATTACTGCTACGTTGCCATTTGATCAGCAGGTCGACATTGTAAACGAAGTTATGCGCTTAACGCGTAACGAGCCGTTCGATGAAAACCTGGTGAGCAAACAGTTGAAGCAGTTTCTGGATCGCCAG…
55	OON23951.1	534	3800	ATGAATGAATGTGCAGAATCGGATATCAACCGTGTGCGGCTGTGCCATTTGCGTACCCTGCCTGAATTTAGCGGTTATGGCTTCTCGCTTCGCACCGATTCCAAAAATGATAAGCAGTTAATTGAAAACGTAGAATCTAACAGCCCAGCAGAACGTGGAAAATTGATTAGCGGAGATATTATTCTGAAAATTAACGGTAAACGCGTCGCCGGTCTGAGCCATCTGGAGGTGGTGCGTCTGATTCAGGAAAATGCAAAAGAAGTGAAGTTGCTGGTACTTCAGCCGCCGTTACTCTCCAAGTTTTCCGAATATGAAGATTTAGTGGCACAAGCTGAAAAAGAGACCATTATTTGCGAAGTCCAGGAAAATACATCAAATAATAGCGAGCTGACCAAAGCC…
56	OON21402.1	540	3806	ATGGACAGTTTTATTGATATCTTCGTTTCTATCGATAAAGATGGCACCAACGTGATTACATACCCGGAATTAGAGCAATATGTCGCGGAAAATAAACTGGATCCTTCCATGATCGAAAAATGGAAGCAACTTTTTGATCCTGACAATACCGGCAGCATCACCATTGAAAGCTTCTGCGATAAATTGGGCTTGAAACCTGCCGAGATTACTGATTTTCGCGAACATAAAGATCTTCATGCAGCGCCGCCAAGCCTGCCTCCGGAAATTGTTGTGATCAGTGCAAACATGAGTTTAGAAGACCAGATTAAGATTGCGCGCGAGACGATTCAGATTGCACCGGGCGCGCAGACGTCAGAAGAACTGGGCCGTTTAACCGAAAACCTGAAAAGTTTTGCGGAT…
57	OON16207.1	549	3815	ATTGTGTTTAGTAAAACGCCGAAACTGACTCAGTTTGTGGATTTGCACAATGACGGTCGCTTACGGGTCCAAAAAGGGGAAGTGCCCGGCCATCCGTGTGCGCGCTATATGCCCCCGGTTGAATGGGACGAAGAACTGGCTCGCAAAGCCCAGGAATGGGCGAATAAGTGCAAGGCGGAACACAACAGCAATGAAAATCGCCGCACTAGTAAATTTCGCGTGGTGGGCCAAAACTTGGCGATGGGGTATGATTTGCAGGCGGCCTACGAAGCATGGTTCGCGGAATATAAGGAGTACAATTATGCAACGCGTGAATGCGTTGGCATGTGCGGCCATTACACGCAAGCCGTGTGGAACGAAACCACCCACATCGGGTGCGGATACGCAGAATGCCCTTCG…
58	OON21762.1	549	3815	ATGATTACCCAGTATGATGGTGAACTGAGCACGGACATTCCGGAGGGTTATGGGAATTACACGGTTAAGAGCCTGCAGGTGTCGAAGAGCCGCATCACTAACATCCAGCCGCGTTTTTTTGCCCGTCTGTCGAACAACAAACTGTCTCACTTAACTCTGTCAGCCGTAAACGGGACCCTGCACCTTGATAGCGGTACACTCGGCGGACTCGAGAGTGTCTTGCATACGCTTTATGTCTCGGATCCGGTCTTGCAAGACGTTTCGTACTTAGCGAAGCTTTCGCAGCTGGACCAGGTTAGCCTGGTGCGGACCAGTCTGGCGGAGCTGCCGCCCAACTTTGTGACCGTCCTGCGTCATGTCATCAAACTGGATTTGTCTTCAAATCAACTTACAACACTG…
59	OON21494.1	555	3821	ATGGAAGGGATTGAATCCATGATCGACTGGTTCTTGGAAATGGACAAAAACGAAGATGGCGTTGTAGATTGCAAAGAATTAGAACAGTTTTATGAGAGTAAGAACCTGCCTCGCGATAAAATCGATGATTTCATCAACCGTTTCGATAAAAATGATGACAACAAAATCACACTGGCAGAATTCTGTCGCGGACTTGGTCTGCGCGTGGATGAAATTACGGCGGAACGGAAACAGCGTAAACAGGACCGTGAAAACGCGGGGAAACCCCTCTCAGGGGCCATCCAAATCGTGTCAACGACCATGAGCAGTCAAAAACAATATGAAATCACCGAGAAATTTATGGACCTGTGTAAGACCCATGGCACGGATTCAAACGGTATGAAAATTGTCGCGAAGGAA…
60	OON15642.1	567	3833	ATGCAGGCCATTAAGTGCGTAGTGGTGGGCGACGGTGCGGTGGGTAAGACCTGTCTGCTCATCAGTTACACCTCGAACGCCTTCCCGGGCGAGTACGTCCCGACCGTATTTGATAATTACTCCGCCAATGTTATGGTCGATAACAAACCGGTTAATCTGGGCTTGTGGGACACGGCTGGTCAAGAGGACTATGACCGCCTTCGCCCTCTGAGCTATCCGCAGACCGATGTGTTCATCATCTGCTTTAGCTTGGTTAACGTCGCATCGTTCGAAAACGTTGAAGCTAAATGGCACAAAGAAGTGAGCCATTATGCGCCTAATACTCCGATCATCCTGGTCGGCACCAAATTGGACATTCGCGAAGACCCTAAAGCACTGGAAGAATTACGCCAACCCCCT…
61	OON19636.1	570	3836	ATGCCGAGTGAGATTTGCCCTAAATGCCAAAAAGCGGTCTATGCTGCGGAAAAAAAGATCGCGGGCGGCAAAGCTTGGCACTCAATGTGCCTGAAATGCGGTTTATGCAACAAAATGCTGGATTCCACGACCGTTGCGGAACACGAAGGAGAAGTCTTTTGCAAGCAGTGTCATGGCCGCAAGTTCGGGCCGAAAGGCTACGGCTTCGGAGGAGGAGCAGGAGCGCTCAACATGGATAGCGGTGCTCACCTGGGTAACGTGGGCACGGAAATGTCTAATAAACCGACAACCGCGGGGACTGGTGGCGCCGTTATTCCGCCGGAACAGGGAGGGTGTCCACGTTGTGGTAAACGCGTATACGATGCAGAAAAGGCCATCGGTTGCCCAAGCGGCCTCAAT…
62	OON13373.1	573	3839	GTAGCCTACCAATTGCACACTATCAGCTGGGCAAAGGGCGTGGCCATCTCGACCTTTAAAGACACCTTTCTGGGTTTGCCGCTGAAATCAAATTCGGCGATTGCATCCACCGCATTACAGAATGAAAATAACGGCAACATGCGTGAATATGATCACGAAAATTTAAAGGTTCTGTACCGCCGTAAAAAATCTGCGTCCGAGCACAAAGAAGATGAGGACCTGTTTGACAAACGTGTGGGCTCTGATGAACGCTTACGCTTTATTGAAGGTGCACTGGGCGAAGCATATGCGAAATCTAAAAATATCAGTGTGGAACAAGCCGTCGCTGAAATTAAGGAAAAAATCATGCAGGGTAACCCGAAAGCACACGGCGCAACCAAGGTATCTAGTGATGCCGCT…
63	OON16960.1	579	3845	ATCCGGAAACGTTCTGCGTTCGCGGGTCACAACCTGATTGAAGATAAAATCAAAGGCACTACCGATAAAGAATGGCTGTTCGAAGGCCCTTGCGTGTACTATTTGCGGAAAGAAGTGAAAATGCTCAAAACCGAAACCGCGCAAAAAATCGAACCTACCTCTGCCCTGTGTCTGCGCGCATTGAAGGACTACTTTGATCGTTCCGGCCTGCCGCGCGTGTACGGAGAGCAATGGCTGGTTAAAAAACCGGGTGCCTATCTGCCGGGTCCGTACGAGGAAGTGGTTGAAAAACGTACCGCGTATAAACTGCCGGATAAATCCACTTTAAAAATTCGGACCTTGCAAAACCGCATGGATGGGATTGGGAAAAAATGCCGCTTCGGTAAGGAGTGGCTGAGC…
64	OON18075.1	579	3845	ATGAACGCAAATGCTTATCTGGATACCGATTGGTTAGGGTTTTGCCGCACCAAATCGATCGATTCCTATAAAGACCGCCTGATTACCACGGTAGCAAATTCCCTGGGAGTGACCGGTAACCCCCGGGGATACCAAATGACCCTGTCTTGGATTCCATGCCAAAATGGCAACGTCCCGAACGCCGCGGTTGATGCGGCGGATGGCGGTGGAATTTATGTGTGTCGTGCTGCTCATAGCGGCGACGACATTCCGGGCAAAGTTGTGCCGGTTTTCGGCAAAGCGTATGTGCCATACGGTGGAGAAGAACATGAGAAATATTCATACGAAGTCCTGTGTGTCACTGGCTCTCATGGTGGCGGCTTCTACACCTGGAAAGCCGATTCCGGCGGCGGCGTCCCT…
65	OON16442.1	582	3848	ATGACTGAGTCGATTAGCAGCATCATCGAAGAAGTGGACAAACTGAACGATAACCACCAGGACAAACAGGCATATGATCGTTTGAAAAAAGCTATTGACGGTGGAATGAAAGAGACCGAATTATATTGGCGTCTGGCACGCGCCTGCCGCGGTGTCGCACTGTTACCAGAAACCAAGGATCTGCAGGAGCGCAAAGATTATTTCGAAGAGGGCATGTCTGCAGCCAAGGCCGGTATGGCTATCAACGACAATGACCCGAAATGCAATAGTTGGTATGGTATTTGCTTAAACTATCGTAGCAAATCTGAAGGCGTCGATCAGCGCATTAAAAATAGTTACATCATGCGCGATCATTGGTTAAAAGCGTTACGTGCCGAGCCAACCGATTTTGCGACTCTG…
66	OON16101.1	588	3854	ATGGCGCTGTTACCGAATCAACCGGCGCCGGAATTTTCTGGCATGGCAGTGGTGAACGGCGAGTTTAAGAACATCAGCCTGAAAGATTATCGCGGGAAGTATGTCATCCTTCTTTTCTATCCGCTGGATTTTACATTTGTGTGTCCGACCGAGCTGATCGCATTTAGTGACGCAGCGGAAGAGTTCAAATCCAAAAATTGCGTTATTATTGGCTGTAGCACGGATTCTGTTTACGCACATTTACAGTGGACGAAAATGGACCGTAAAGCTGGTGGATTAGGAAAAATGAACATCCCGCTTCTGTCGGATAAAAATATGAAAATTTCCCGCGCCTACCATGTCCTGGACGAAGAGGAAGGTCATGCTTTCCGCGGCCAGTTTTTAATTGACCCGAAAGGT…
67	OON21493.1	588	3854	ATGACGCAGCAGGCAGCGCAGTCGAACGTGGTTGAGGAGTTAATGAAATGTTTCATGCTTTTGGATGTGAACAACGATGGGTTTGTGTCTCGCGAAGAACTCGTCGATTTTTGTCAGAAACATCAACTGAACCCGGCGGATATCGACCAGTTCTTACAGCGCTTCGATGTAGACGCGGATGGCAAAATTAGCTTTGAGGAATATGCCCGCGGTCTGGGGCTGACTATTCAGGAAGTTCAACAAGAAAAAAAAGAAGTTAACTTACAGAATTCGCGTGAAGCGTCTGGAGAGAAATTACAATTCGAAGACGTAGAGATCCTGAGTACCTCTATGACCTGGTCGAAACAGGAGACCATTATCAACAAGTTCAAAGAGTTAGTCGGCGGGGGCGATCCAAAC…
68	OON22805.1	606	3872	ATGATTCTTATTGTCAGCGGCACCCCGTTCGAAGACTGTCGTATCGAAGTATCTGATTGGCCTAGTAAAAAATCCACAATTCCGGGCGGCAAACTGCCGATCCTGGAGGTGACGACACCTTGCGGTAAAAAGACCATGATGACGGAAAGCATGGCGACAGCCCGCTACCTGGCTAAACAGCATAATCTGATGGGTGAGACAGACGAAGACTACTACAAGATTGAAAAAACGATCGGAGAAGTTGGTAACATTTCAAATATGAAACCGCAGTGCAGCGACCTGCATGATCTGGCTTACAAGATCGCGCGTGCTCCCGACGCCGAAAAGCCTAAACTTATCGAAGAGTTAAAGAAGCCTGAAAACGCTCCGCGCTTACTGAACCTTATGAGTGAAACCCTC…
69	OON13593.1	609	3875	GTGATTTCCCTCATTCTCATCACGGTCGGCGCGCTGATCAAATGGAACCAAGATTTACTGGCCAGCCGCATCGTTCCTGCTTTGCTGGGCCCGGATGCCAAAGACAACGTTCGTGATGCGATGCACCAGCTGGTTCTTGAGATCTTCAAACTGTTGGGCCCGTTTGGTCTGGCCATTTTTATTTTTGGCATTTTTCTCTTTGTGCTGACATTTTGCGGCATCTTTGGTGTCTGTTGCAAATCTAAAGTGTTGCTTGGCACGTATGCTACTCTCCTGCTCGTCCTGTTCCTGGCCCTTTTAATTATGACCATCGTGTTCGGTACCCGTGCTTCTTGGTTCCGCGCACAAGTCCAGGAACTCTTTAAAACTTTCATTGTCGGCTCGTATAAAATGGATAAC…
70	OON23674.1	612	3878	TATTGGCTGCTGAACAATCGTTTAATTGGTCATATTCCGTTACGCCAAATTTTCCAGCTGAACAGTTCCAAATCGTTCCTGCAGGATCAGACATGTGTCATCGCCATCTTTCGCCGGTTTGGCTGCAAATTTTGCCGTTTAGAGGCACTGAACCTGAGTCAGATGAAACCGGCTTTTGATAAACGTCGTATTCGTCTGGTGGGGATCTCGTTCGACGAAGATGGCGTTAAAGATTTTGTCGACGGTAATTTCTTTAAGGGAGAGTTATTTCTCGATCCAGACCGTTCCACGTATCGCGCGATGGACTTTAAACGTGTAAGTGGCTTGTCGGGTTTCAAGTCCCTCTTTACCAAAGCCGGTCGGAATTTAAATAGTGTGGCGAACGCGGCACACGTAAGC…
71	OON18455.1	621	3887	CTGGCCCAACCAATTCGGCTCTTACTTGAATATGTCGGTGATTCGTATGAGGAACATTCTTACGGTCGCTGCGATCGTGAAAAATGGCAGAATGATAAGCATAACCTCGGACTTGAACTTCCGAACCTGCCATATTATAAGGACGGGGACTTCAGCCTGACCCAAAGCCTGGCTATTCTGCGCTATATTGCGGATAAACACAACATGATCGGAAACACCCCTGAGGAACGCGCGAAAATTTCTATGATCGAAGGCGGCTTGGTAGATTTACGGGCGGGCGTCAGTCGTATTGCCTACCAGGAAAACTTCGAACAACTTAAAATCCCATACCTTCAACAGCTGCCGACTACTCTGCGTATGTGGAGTCAGTTCCTGGGTAAAAACAGCTACCTGCACGGT…
72	OON21824.1	624	3890	ATGAGCACCGGCTTCGATACGCAAATCAAAGTCGAGGGCACCGATATTCGCCAGCTGGATCTCAAAGCATTTCGCGCCCAAATGGGCTGCGTGCAGCAGGAGCCGATTTTGTTTGAAGGCACCGTTAGTGAAAACATCCGCCTCGGGAAGATGGATGCCACGCAGGAAGAGATCGAAGAAGCTGCTAAAGCCGCCAACGCGCACGATTTTATTCTGCAACTTCCTAACGGCTATGAAACTAAACTGGCGGAACGGGGTGGTGGTATGTCAGGTGGCCAAAAACAACGGATTGCGATCGCGCGTGCGCTGATTTCTAAGCCGAAACTCCTCCTCTTGGATGAGGCCACCTCTGCTCTGGATACCCGCTCTGAACGTATTGTGCAAGAAGCCCTGGAACGC…
73	OON17901.1	627	3893	ATGAGTGCAGCCGAAGTCGATGATCGGCAACTGCAGGCCAATGCCCGTAAGATGTTAACGGAAAGCAAAAATGCAATCGAAAAGCTCCGTGCGCAGTGCCTCCTGCGTGGTGCTACTGGAATTCATGGTTTTGGACGTACCTTTCGCATCATGGATGATGATGGCAATCGTTCTCTGAGTCGCGACGAATTTAAAAAAGGGTGTCGCGACTACGGTTGCGAACTTACTCCGGAAGAATTCGATGAACTGTTTAAGCTGATCGATAAAGACAATTCTGGTACCATCGTGTTTGATGAACTGCTGCTCGCGCTGCGGCCCCCCATGAGTCCGTGTCGCATCAAGATTACAGAAGCAGCGTTTAAAAAAATGGATAAAACAGGCGACGGCAAAATCACCGTG…
74	OON15808.1	633	3899	ATGGCACCTGGTGCGGATGAAAAACCGGAAGTGAAACCGGACGTCAGCGACAGTGAATCGGATAGTGACGATTCCGCACCGGAATTGGCTGAGGCCAAAGACCAGGGCGATACCAAAGGTGCAGGTTTAACCGATGACCTCTTGTCTCGTTCCAAGCAGTCCCGTTCCGAGAAAAAAGCACGTAAGGCCATGAGCAAGCTGGGCCTGAAACCAATTCCAGGTATCTGCCGCGTGACAATCCGTAAAGCGAAAACCATCATGTTCGTGATTTCTCAGGCCGAAGTATATAAATCTAGCGCGTCCGATACTTACATCATTTTCGGTGAAGCCAAGGTTGAAGACATGTCTGCCCAGGCCCAGATTGCTGCTGCCGAAAAGTTACGTTCTCAAGCGATGGCA…
75	OON18625.1	633	3899	ATGGCTGACGAACACTACACGTTGTTCTATTTCCATTTTCGTGCGCGTGCGGAAGCAATTCGTATGATTCTGCATGCAAACGGCGTTCACTTTGAAGACGTGCGTTTTGGCATGAATGAATGGCCGGAACGTCGTAATCAAATCCCAGGCTCGCGTGTGCCGCTGCTGCAGGTGAAGAAGGCCAAAGAAGTAGTTAACTACGTCGAAAGTATGGCGATCGCGCGCATGCTGGCGAAACGCTTCAACATGATGGGCGATAGCGAAGAGGAATACTACAACGTCGAACGCATGATTGGTGAGTGTGCCGATCTGGATAAGGAATTCTATACGGCCTTTTTCGCGCCACCGGACCAGAAAGAAGAAATGCTGAAAAAATCTATGTCGGAAGCGGTCCCAAAA…
76	OON18327.1	639	3905	ATGAAACGTCGTCAGTGTACGCTGTTCTATTTCGATATCCGTGGCCGTGCTGAAGCGATCCGTATGATGCTGCACGCCAATGATGTTCCATTTGAGGACGTACGCTTCCACCGCGAACAGTGGCTTGAGCGGAAGCACGAATTTCCAGGTGGGAAACTCCCGCTCCTCCAGGTTCGCGAGGAAGGCAGCCAGGAAAAAAAAACATATCGCGAAAGTATGGCGATCGCTCGCGTTCTGGCCCGTCACTACAATATGATGGGGGATTCTGAAGAAGAATACTACCGCATTGAACGCATGATGGGGGAATGTGCAGACCTGGACAAAGAATTCGTCAACGTGTTCTTCGCGCCGGAATGCCAAAAAAAAGAAGTGTTAGAAAAGGCAATGACCGGGGAGGTA…
77	OON23425.1	639	3905	ATGGAAGAACGCTACTTAAAAATGGAACGCGCGATGCAAGAGCAAGAGCTGGCGTATGAGATTAGTCAATCAGCCCTCACTGATTATCAGCGTAAAGTGAAGGAATTGGAAGCGCAATTGGAGGAGGAGAAACGTATTCATCAGGAATTGAAAGACATGCAGAACCACCTGGAGGAGGTGAACCGTCAGCTGGAGTTGCAGTCTGCGGCCTCCTATGATGAACGCGCGCGTCTGGTTGCAGAACGTGATACGATCATGGCCCAGATTGAACAGCAACGCGAACTTATCCAGGCACAAGAAGAAGAAAAACGTGCGATTGAAGCCCAGCTGGCGCTGGGCGCCCAGAATCGTATGAATGGGGATGAACGTCGTCTGTCGGGCGAGCAGGAATTAGAAGCA…
78	OON16509.1	642	3908	ATGTCGGGCGAAAAATATAAACTGTACTATTTTAATTTCCGCGCTCGTGGAGAAGTGATTCGCATGGTCCTGCATGCGGCGGGCGTACCGTTCGACGATGAGCGTATTCCGGCAGATGACTGGGCTAAACGTAAAAGCGAGGTGCCGGGAGGCCGGATGCCGGTGCTGCAGGTTTTTGAGCCGGACACCCCAGATAAACCCAAAAACTATGTTGAGTCTATGGCGATTGCACGTATGCTGGCGCGCCGCTTCGATCTGATGGATTGCACCGAAGAAGGCTATTATAACATCGAACGGATGATTGGCGAGTGCGAAGATGTTTTTAAAGAATTTCGCAGCGTTTTTCTGTCCCCAGCGGATGCCAAAGAACAAGTTCTGAAAGAAGCGATGGAAACCAGT…
79	OON16021.1	654	3920	GCTACCTCGCCGGACGAAAAAGCGCTGGTGGAGGGTGCGGCCAAATACGGTATTGTGCTGTCAAGCACGAATCGTTACCCAGAAGTGGAAGGCGGTCGCCGGCTGGTGCTGCAGCGTAATCCAACCAATGACATGAACCGCACCACTACAGAGGAGTACTTTGTGGATGCTACCGTCGAATTTGACTCAAATCGCAAACGTATGACTGTTCTTGTGCGTCACCCGGATGGAACCTTCCATATTCACAGCAAAGGCGCGGAATCGAAGTTGCTGGAAGTACAGGCGTGCTCTCGTTCTACCGATGAACATCGTAAAAAAGCTCTTGAGCGCGTTACTGAATTGGGTTTGAGCGGTCTGCGTACCTTGGTTTACAGTACTCGGCAAGTGACCCGCGACGAG…
80	OON18118.1	657	3923	GGGTCGAACCACGCTTCAGTGGTATACTCCCACTGGTACCCGGAAAGCACGAGCGGCCCCATTAGCCCATTTCATGATATTCCGTTGCACAGTGATAAACAGAAAAATATTTTTAACATGCTTGTGGAAATCCCGCGCTGGACAAACGCCAAAATGGAAATCTGTAAAGAAGAATTCATGAATCCGATCAAACAGGACGTCAAAAATGGAAAACTTCGTTTTGTGAATAACATTTTTCCTCACAAGGGTTATATTTGGAACTACGGTGCCTTGCCCCAGACATGGGAGGACCCAAACCATCAGGACCCTAACACCAATGCAAAAGGCGATAACGATCCGATTGATGTGTGTGAGATTGGAAGCAAAATTTTGAGCCGTGGATCTGTAGTTCCAGTTAAA…
81	OON15212.1	660	3926	ATGCAAACGTCCCTGAAACTTACCCCTACCACCTCTATTCCAATGCTGGGCTTAGGTACTTGGAACAGCAGCCCCGGAGCTATGAAAAACGTGATCTTTTCTGCTCTGGAAGCGGGGTATCGTAGCATTGACTGCGCCTTTGTGTATTCCAATGAAAAGGAGATCGGGGAGGCCCTGGAAGAATCATTAAAAAAACTTAATCTGAATCGTGAGGACATTTTCATCACGTCAAAATGTTGGTGTACGTTCCTGCGGCCGGAAAACGTAAAAAAAGGTTGCCAAAAGAGTCTGAGCGACCTTAAACTGTCTTATCTGGACCTTTATCTCATCCATTGGCCGGTGGCACTGCAGCCCGGCGACGTAAATTTTCCGCGTGATGCAAACGGCCAAGAACTGCTT…
82	OON21351.1	660	3926	GAAGACGCATGTGCCAACGTTAAATGCCGTCAGGGGGAATGGTGCAACCAAGGTCGTTGCGAATGTCTGGACACCTGTGCCTCAGACTGGAACAATTTCGATCGTAAACTGTGCGTCGACGGTAATACCTACCGCCATGAATGCGATCTGTGGCGTAATCAGTGCTACTGCCGTACTGGTGATTCTCGTTGTGGAGGTGAGACCTTCAATAACCATCGCGCGAATGATGATGCGGTAATTAAGTATTTCGATGAATGTCGCGATCTGACCGAAATGTGCGATTGGGAACAACAGGAGGACAGTTTCCCAATCCGTCTCGGTATTTGGTTTCAGGAACTTCTTCGTCAGAAATGGAGCTCCGGGAGTGACCACCCGGATGACGAGTCTCTTCTGCGTCCG…
83	OON19383.1	663	3929	ATTACGTTTTCTCTGTTCGACCGTAGTGTTACGAACCTGCTGGATTCGCTCAGTACACTGTATCGTCAAAACGCTAACGAAAAAACAGCCAAAAAAACGTTTACACCGACCAATGTGAGCGTGGAAAGCACATCCGACTGTGGTGGTCGCCTGGTCCTGAGTTGGTTCCCGCAGAGTGGTCTCAACGACACCTGGTCCTTAGAGCTGGATTTTAAACAGACCAACTCTAGTATGAAGGTTAACGCACAAAACTACTATACCCTGAACTCCATGGAATTAACAGTCGTCGCCGACGAATCCATTCTGCCCGGCGTTAAAGTGCTGGGTGAACAGAAGCTGGTTTCAAATACGCCAGTCTTTACGGCGATGCTCGGGCGTCACTACGAATGCGCCAGCGAA…
84	OON16870.1	672	3938	ATGGTGTCGCTGAGCTGCGGTTACCGTTGCTTACAAATCATTCTGGTAATTCTGAACACGTTTGTTATTGCTTGTGGCGTTGGGCTGATTGTGGTCGGGTCCCTGGCGGAAGTCTCCTTAAAAACCTTTGGTGAGAGCAACGAGACCAGTATCCAAATTATCGTGATCTTCATTATCTGCCTTGGCTGTTTAACCTTTTTGATTGGCTTTCTGGGTTTTTGCGGAGCCTGCTTAAAAAACGTGTGCATGCTGATTACTTACGCCATCCTGCTCGGAGTGACGGCTGTGGCGCAGGTAGTGTGTGGCATCATCGGTCTTGTTCTGCGCGATAAGATTCCTGGCTTGGTCAACCACAACTTAGATGTTCTCTACACCGAATACAGCGCAAATAAAGATGTA…
85	ANK78263.1	672	3938	ATGTGTTATTTAGGTGACGCAGGCACAGTTTCACGTCACTTGAAAGCAGGTGATCCGGAACCATCTGTTGACGAAAATAAATTTACCTTGTTGGGCTTTCTTTTTTGCCCGTTTTGCGATCGCGTTCGCCTCACACTGAACTACCATAAGATCGAATATGAACAAATTCTGGTTTCGTTATATGATAAGCCGGAATGGTTTACTAACCTGTCGCCTTCTGGTAAAGTGCCGCTGTTGCTTAATCGTGGCGATCGCCTTAGCGAATCGGACTTGATTATGCGCTTCGTCGACGAATTACGTGGCCCAGATGCCAGTTTACTTAAAGTGTGCGGTCTGGAGAAATTCAATGAGGCCGCGGAACTCTCTACTAAGGTGAGCGACGCAGCCCCGGTTTTTAAG…
86	OON13468.1	675	3941	ATGACCAAAAGCGTAGTTCTGGTGTTCACGGGGCCATCTGGCGCAGGCAAAAGTACGCTCTTGCAGATGCTTATGCGGAAATTTCCTGACCGCTTCGCTTTTTCATGCAGCCACACAACCCGGAAAATGCGCGTGGGGGAAGTAGACGGCCGTGATTATCATTTCACAACCAAAGAAAAGATGCTCCAAGACATTGCGGCCGGTAAATTTTGGGAACATGCAGAATTTGCAGGGAATCTGTATGGTACCAGCGTCGCCGCCGTTGAAGACATTCTTGATCCTCTGGTGCGTGCACGTCGTTTATCCGATTTTCACACCACCTTCCGCGTTTCATATCTGTACCAAGTCCTGGCGACCGGCCGCATCTGTATTTTGGATGTCGAAATGGTGGGCGTACGT…
87	OON22233.1	684	3950	ATGTTAAAAGTGATGAACGAAGTTGCGAAAATGCCAGGTGAACTGTCCACGGAGGAACGTAACCTGCTGTCTGTCGCCTATAAAAACGTAATCGGCGCGAAGCGTTCGTCATGGCGTATGCTGAGCTCTATTGAACAGAAAGATGGTGACGAGAACTCCCCGGAAGCGCAGGCCCAGCGCATGTTGCAGACCACGGTTGAGAAAGAACTGAGTGAAGTGTGCGGTAGTATCTTAAGCCTGCTGGACAAACATCTTATTCCGAGCGCGCAAACGCCTGAGTGTAAAGTCTTCTTTTACAAGATGAAAGGCGACTATGAGCGCTATCTCGCGGAAATCGCGAGTGGCGACGCCCGGAAACAAGCGGCGGAAAATTCTCTTGTTGCATACAAAGCTGCCAGC…
88	OON18938.1	687	3953	ATGTCAGCATCGTCCGCAAGCGGTTTTGACCGCTTCATGACCATCTTCTCTCCGGAAGGGCGTCTGTTTCAGGTTGAATACAGTTTAAAAGCGGTGTCGGTCGATGGGTTGATTTCCGTAGGTGTTCGGGGTGAGGATTGCGCTGTCGTGGCCAGCCAGCTGAAACTGCCTGACAAATTGATTGATCGCGAATCAGTGACGCGCCTGTTCCGTCTGACCGAATCCGCAGGTTGTATCATGACTGGGATGCTGCCTGATTGTTATGCCCAAGTGCATCGGGCCCGTTATGAGGCCTCGAATTTCAAATATAAACACGGTTATGAGATGCCGTGCGACGCCATCGTCCGTCGGATTGGTGAAATTAATCAAGTTTACACGCAGAGTGCAGAAATGCGCCCC…
89	OON20301.1	687	3953	ATGGGAAACGCGTTAACTCCGCGCTTAGAAAACGCGGAAAAAACTGGTGTACTGCAACTCAGCGGTCTGAAATTGACGAAACTGCCCGATGAGGCGAAATCACTGGAACGTATTCGCTCCCTGGATCTGTCTTGCAATCGCTTTGAAATTCTTCGTCCAAGCATTAGTAAATTTACCGCGCTTAAATTGCTGAATGTGGACAATAATAAGATCCGGCAATTTCCGGTCGAACTCTTTACTTTAACCAAGCTGGAAACGTTATCCGCCAATCGCAACTGCCTTGTATCGCTGGTGCCTCCGGGCCACGTTGTGAATTTTGGTGCCCTGCGCTCCCTGCGTTTTGTGCACTTGTCTATGAATCAGCTCACGGAGTTCCCAGTCGAATTATGTACCGCAACC…
90	OON15673.1	693	3959	ATGCCGGCTCATCAGGACTACGCCTGCGCCAAGCTGACGAGCGGCGATATTTCCGCCCCCAGTGGATTTCGCCACCTGCAGCACGTGGGTTATGATAAAGACACTAAAAAATTCGATGTGTCCTCCGAACAAAATGAAATGCTTCGCGAAATGCTCCGTATGTTAGGCCAAGAGGATTGCCTGAATGTCCCAGGCGAGCGCGAATTTGTTGTTGACTTTGTGCGTTCTTTCGGTTGGGATGAACGCCCAGCGGTTCCGCCGCCTCCCCCTCCGCCACCTCCACCATCCACGTCTCCCCCGGATCAGTCCGTCCGCCCCCCGCCGCCGATGCCTAGCGACGGCAATATTCCGCCACCACCTCCCGTTTTGGACTTTGAAACTCCGGCAGCGCCGGAACCT…
91	OON17094.1	696	3962	ATTATCCCTGGTAGTCCAGGTCCCGTTACCTCCGTCGAGGAGGCAACCCGTTTTACCGAAGAACACGGACTGCCGATTATCCTGAAAGCCGCATATGGAGGAGGGGGCCGGGGCATGCGTGTTGTTCATGATCGCAAAGCAGTTGCGGAGAACTTCGAAATTGCAAGCTCAGAAGCTAAAGCGAGTTTCGGCGATGGTGCGATGTTTATCGAACGTTTTATCGAACATCCACGCCACATTGAAGTCCAGATTCTGGGCGATAAATATGGTGATGTGGTGCATCTCTTTGAACGTGACTGCTCAGTACAGCGTCGTCATCAGAAAGTGATTGAAATTGCCCCGGCGCCATATCTGGACAGTGCAATCCGTAACTCTATTTTGCAGGATGCAGTGCGCCTG…
92	OON14078.1	699	3965	ATGAAAAAGTCGAATGACAATTGCGTGCGTAAACCGCTGATGGGTTATAATGATGTCATCATCCAGGAAGACGAGACGAAATGTTGTAGCTGTACACCCAGTTGGGTGAAAACTTTTCTGATTTTCTTTACCGCAATTATTCTGCTGGTCGCATTGGCCTTTGTAGGTTTGGGCAGTTATCTGGTTGCTACCCGGTTAGCCTATATCCCGAAACTGTTGGGCGAGGTTGCGTATGTTAACCACTTTCTGCTGTTCTCCATTGGTTTAAGTCTGATCGCAGTATGTATTTTTGGGTTCGTGGGCGTATCCAAAAAAGATCCGAAACTGCTTATGGCCTTTTGTTGGATCCTGGGTATCATTGTTTTCGTTCAGCTCGCCACTGGTATCCTGGCGCTGTGC…
93	OON23645.1	705	3971	GAGCAGCTGGAGAGTGTGGGGGTGCGTGAGTATGTGCATCCCACCACGGGAGCGCGTTGGATCAGCGGCCGGTACCCGAAACCATTTGCAAGCGCGTCCCAACTCCACCACTTCGGTGCGATCCGCGAGCCGGTAGAACAGCGCGCCCAACGCTCGACCGTTCGCCATGAGAACTTTGACTCGAAACTGATCCCTCGTAACTTCGATGCGCGTACTAAATGGCCTCACTGCTCCAGCATTTCCGAGATCCGGGACCAAAGTTCATGTGGATCCTGCTGGGCCTTTGGTGCCGTTGAGGCGATGAGCGACCGCTTGTGTATCCATTCCAATGGTGCGTTCAACAAATCGCTCTCGGCCGTAGATCTGCTGTCGTGCTGCGAAGATTGCGGTTATGGCTGT…
94	OON23734.1	717	3983	ATGACCAGTAAACTGGAACGCGCAGACGAGCTGCTGCGGCAGAATAAATTTGAAGAAGTCGAAGCAATTCTTTCTTCAATGCCCAATTCGCCGGACGTGGGCTGGCGCAAAGCTCGCCTGGCGTATGTAAGTACCACGGCCAAACCGCGTAAACCGAGTAAGGATACCTTGAAAGAAATTTACAAAAAAGCACTGAGCGATGTGCAGGAAGGTTACCAAGGAAAACAGCCGAATGCGGAGTGTTTAATTTGGGAAGGCATTTGTAAAAGCGAGTACGCGGAACTGGTAGGTCCGAACGAACGCATTAAAATTGCGTACGAAATTCGGGACCTCTGGGATCGTGCCTTACAGATGGAACCCAAAAACGGGTGGGCCATTGGTTGCGTGGGAATTTGGTGC…
95	OON15223.1	732	3998	ATGACGTCAGTCGCGGCGCCTGAAAGCCTGCAGAGCGCTGGCCAAACTAGCCATACATTGATGCCAACCTGTACGGGTACGTCCGTGTTAGGCATTAAATTTGATGACGGCGTGATTCTGGCTGCAGATATGCTGGTCTCGTATGGCTCGTTAGCACGTTATATGGACGTCGAGCGGGTAGCGAAGATCAATGACCGCACCGTCTTGGCGTGCTCCGGTGATTTCGCAGACTACCAGCTGTTAAAACGTCGCATCGATGAGCAAACGCACACGGATTCACTGTTATGCGATGGGTTTAACCTGTCCGCGCGTGGGCTCCACAGTTGGATCACTCGTGTTATGTATAACCGCCGTAGCCAACTGAACCCGCTCTGGAATACCTACATCATTGGTGGCCTG…
96	OON17498.1	735	4001	ATGTTCCTGACCCGCACTGAATATGACCGTGGCGTTAATACATTCTCGCCGGAAGGTCGCCTGTTTCAGGTGGAATATGCGATTGAAGCAACGAAACTTGGGAGTACTGGTATTGGGATTAAAACCCCGGAGGGTATTGTGCTGGCGGTTGAAAAACGCGTGAACAGCCCTCTCATTGTGCCGTCCTCAATTGAAAAGATCTTTAAAGTGGACGATCACATCGCCTGTGCGGTGAGCGGCCTTGTAGCGGATGCCCGTACTCTGATTGAGCGTGCTCGTACCGAAGCAGCTCATCACTGGTTTGTTTACAACGAGAAGATGTCTGTGGAGGATGTTACAAAGGCTGTTTCAAACCTGGCACTTGCCTTCGGAGATGACGACGTCGATTCTGGTGCGATG…
97	OON18165.1	738	4004	ATGTCGGAGCGCTATAGCTTCAGTCTGACTACTTTTAGCCCATCAGGCAAGTTAGTTCAAATTGAGTATGCATTGAAGGCGGTCGAGGCCGGTGCACCATCGGTGGGTATTCGTGCGACCAATGGTGTTGTTCTTGCCGTGGAAAAAAAGTTTACGTCGAAACTGATCGATGAATCTACTATCCATAAAATCGAGAACGTCTCAAAGAATATTGGCATGGTCTATTCCGGGCTGTCCCCGGATTATCGGGTCCTCGTGAAACAGGCCCGCAAAAGTGCCCAGGCCTACGAAATGGCTTATGGGGATACAATCTCTCCGGAACAGTTGGTTGTACGTACGGCCGCAGTGATGCAGGAATATACCCAGTCGGGACTGTTCAGCTCTTTTTTAGTGTTGTCG…
98	OON22442.1	738	4004	GTCTGGCAGCTCTTGATTGATGCGGACTGCGGCATTAAATTGTCTCCGGCAGTTCGTAAACACCTCGCCACCGTCACGCTGGGTTCAACGGACAGTACCTGGTCCACACTGGGTCTCCGCACCGTCAGCCATCCGGACCCGCTGATTCATGTGCCGACCAAAGGCGCACGTGGGCTGACGAAAACCCGTAGTAAAAGCGAAGTGATGCGCGAATTCGTCAACCAGTCAGAGAAACTTGACCGTGAGAAGGACGGGCCAGTGAGCCACGATAGTGATACCAGCGCGCTGAAAGTTCCAGAGGATGCCGCTGGCGACTCCGGTGAGCTGGATGACGAGACCGTTGGTCCGCGTAGCTGCGACCTTAAAATTGTGCTGGAGCGTTCGACCCGGACCAAACCC…
99	OON23235.1	738	4004	GCTTCTAGTGGAATCGGCCGTAGCACCGCAATTTTATTTGCGAAGCTTGGTTGCCGTCTGAGCCTGATCGGCCGCGATGAACAGCGCCTGAAGGAAACGGTCATGGAATGTCAAAAAGTTTCCGGTACCCAGCATCCGCCGGGCAAGGAGCCGTATCTCTACGTGGTAGCGGACTTTGTGGATCTGAAACAGATCGATGCTGCGTTCGCTAAAACTCTCTCCCATTTCAGCCAGTTAGACATTCTGATCAACAACGCGGGATGTCTCCCGCGCGATTCAATCGAAACCATGGACATGGAACAACTGGATCGTACCATGAAGGTCAACTTGTACTCGGCGATGCATTTAACGCAGCTCGCAGTCCCGTCTCTGACAAAAACAAAAGGTACGGTTGTGAAT…
100	RJW65275.1	741	4007	ATGCCGACTTGTAGTAAGCATCTGCGTCAAGGGGACCCTAAACCAGACATTAATCCGAATCACTACACACTGTTTGGCAATCGCATCTGTCCGTTTGTCGAACGTGTGCGTTACACCCTTCAGTACCACGGTATCGAATTCGATAGTATTCATATCGCACTGGATGCGAAACCGGATTGGTTCTTAGAAATTTCTCCAACGGGGAAGGTTCCGCTGTTCTTAACCAATGATGGCCAGATGATTGTGGAGTCTGATGTGATTATGCGCTTTGTAGATAAAATGAAGGGTGAAAAGACGTCCCTGTTATCGGTCTGCGGAGAAGAAGATTTCCAGAAGGCTTGTGAACTGTCCAGCGAACTGAGTGGCACGATTCATCCGGTTGCGTTCCGCGGGCACACT…
101	OON18956.1	744	4010	TATGATCTGTCGGCTAGCCAGTTTAGCCGTGGCGGCAAAGTGTTTCAAATTGAATACGCTTGTAAGGCTGTGGAGAATAGTGGGACCGCAATCGCAATTCGCGGAAAGGATTGCGTCGTCTTCGGCGTCGAAAATATCGTAACGAGTAAATTATATGAAAAAGGATGCGTGAAACGCGTCTACAATATCGATAAGCATATTGGCATGGTTGTCGTGGGTTTCCAGGTCGACGCGAAAGCTTTAGTTAATGTTGCACGCGAAGAATGCGCAAACTTTAAAGAAAATTTCGGCAAACCAATCCCCCTGTACTCTCTGGTGGAACGTATTGGGATGTATATGCACGCGCACACGCTTTATTCAGCTATTCGCCCGTTTGGTGTTAGCTTACTGCTGGGATCA…
102	OON21078.1	747	4013	ATGACTGAACGCGAAACCTTAGTGTATTGCGCCAAACTGGCGGAACAGGTTGAGCGTTATGATGAAATGGTTGACCTGATGAAAAAAGTTGTGGAACAGGATAAGGAACTGAGTGTAGAAGAACGGAATCTCCTGAGTGTTGCGTATAAAAACGTAATCGGTGCGCGCCGTACCAGCTGGCGTGTGTTTGGCGGCCTGGAGGGCTCGGTACAGGTCCGCGGCAATACCAAGGGTGTAGGCCCGCTGAAAAAATATCGTGAACAGCTGGAAAGCGAAATCAACAAAGTCAGTACTGAAATTCTGGACCTGCTCGATAAATATTTAATCAAGAGCACTACCGGCGCGGATTCACGTGTTTTTTATCTGAAAATGAAAGGCGATTACTATCGCTACATGGCG…
103	OON13535.1	756	4022	TACTATTGGCTGAGCACGCTGTGGTTCCAGGCACGCCTCCCATTTGACACGCCCCTGGCAATGACCAAACGTGGCCTTTTTATCGTGTTTGAAGGTACGGAGAAAGGCGGAAAAAAGACACAGAGTCAAATGCTCTGCGACGCGCTGACCCAAATTACCGGCAAGGAGACACTGCATATCCATTTCCCAGATAAATCGACGCCGGTAGGTCAACTGATTAGCCAGTACCAGAACGGAGATTTAAAGCTGAGTCACCGTGTAGCACATCTCTTATATACCGCGAATCGCTGGGAACGCCAGCGTGACATCAGTACCGCGCTGGCGAACGGCATCAATGTAGTTGCTGATCGCTACAGTTATAGCGGCATTGTTAACACCGCCGCGAAAATCACGCCGTTA…
104	OON16939.1	756	4022	ATGATTGGAGGTAAAGCAGCGCCGGGCTATCATATGGCTAAACTGATCATCAAACTGATTAACTCGGTCGGTAAAGTTGTAAACTCTGACCCAGTGGTTGGGGGTCGTTTAAAATTAGTCTTCTTAGAAAATTACCGCGTTAGCCTCGCCGAAAAAATTTTCCCTGCATCAGAACTGTCGCAGCAGATTAGTACCGCGGGTACAGAAGCCTCGGGCACGGGTAACATGAAATTTATGCTCAATGGTGCACTGACCATCGGAACAATGGATGGTGCCAATGTTGAGATGTGCGAAGAAATGGGTCGTGATAACATGTTTGTCTTCGGTTTAACTGTTGATGAGGTCGAAGCCCTGTATAAAAAGGGCTATCGTCCAGGTGATTACATTGAGAAAAACCCG…
105	OON14987.1	768	4034	ATGGCTCAATCATGGGTTACCACAGCCGGTTTTCAACCGGACGAACTGGTCTGTATCGCGAAGTATTCAGAACGCGCAGAACGCTATGATGATATGGCAGCTGCTATGAAACTGTATACAGAGGTCATCGGCAAGGACGGCAAAGAATTGGGTAATGAGGAACGCAATCTGTTGTCCGTTGCGTATAAGAATGTGGTGGGAGCGCGTCGCTCTGCTTGGCGTATTATTTCCGGCATGATCAAACCTGATCTGCCGGAGGAAAAACTGAAATCCACGAAAGAATATCGTGCTCGTATGGTAGAAGAGTTGAATCAAATTTGCAAAGAGGTTCTCGACCTGCTGAATAAATATTTGACGCCCCATGCGTCCAGCGATGAAAGTAAGGTATTCTACAAAAAA…
106	OON18761.1	774	4040	ATGGTGACCAGCTTTAAAGATCTTGGGAAAAACACCCGTGATCTTTTCGACAAGCACTTCAAATTTGGTTTCTTGAACTTTGAGTTTAAAACCAAAACAGCGAACGATATTGCTGTGACCTGCGGTGGACAACACGACAGTAAATCCCAACACGTAGCTGGGTTTCTTGAAACAAAATTAAAACCAGCGAAAGGCATCAGCTTGAAAACGAAGGTCGACAGTGCGTGGGTCATTACGTCAAATCTGGAAGTCGAAAAAAAACTGCATGAAAAACTGAGCCACGATGTTGTGGCGACAGTAGAAACAGAAAGTGGTAAAAAAGCCTTATCCATGCGTAATAAATTTAAACATGACTTGGTTAACGTAACGCTGGATATGGACTTCAAGAGCCGTTATCCG…
107	OON14833.1	795	4061	ATGGCTAATACGAAAAAACCGCTGGTTGAACTCTTTGTCAAAGCCGCAACAACCGACAAACGGGAGAAAGGTGCGTGCCTCATCGGTCAACAGTGGTTTATGACACTGTATAACTTAGTGGAACAGGGACTGATTGATCTGCGTTTTACGCCGATGTCACTGGAATTACCGCCGCACAATTATGTTCGCCTGAATGCAGCGCGCCACCTGCCGATCGCCTGGATCGAGTCGGGTTATATCCATGGTAAAGACCAGAGTGGCCAGATCATTACCAGCACAGATGGGTTAGAGGTCTTAATGGAAAAACTGGGCAGCCCGAATTTAGATCCGCAGGTGGAACCGGCAGATGTTTTGCGTGCGGAGGAGGTTTTCGAGGACTTGTATATTAACCTGATGAAT…
108	OON15358.1	795	4061	CGCACGGCCTCCGGACGTAGCTTTGAATCTCCGAGTCGTCTGGTAGGTCTCGTTGTCTTGGGCTTTAGCGTGTATGTTAGCCAAGAACCGGAAGCGCAAGATATCATTCGTGCGTCTGGCCACTATGTCGCTGTTCAGATTGCACTGTACGCACTTATGGGCGTGGGCGGCATCACTCTGATCACAGCGCTGTTCGGCTGCTGCGGAGCGTACCATGAGAGCCAATGCCTGCTTGGTGCGTACTTTATTATCCTGCTGGTAATTTTTACATCACAGGTAACTGGTGCCACCCTGGGCTACGTTTTCCGCGAGGAGCGGCACTTCGATTTACGCCTCTTGATGATTATTTGTATTGCTATCTCGTGTTTGGATAGCTTTCCTGACCAGATCATGCAACAC…
109	OON13638.1	804	4070	ATGTTCTCTCGCGCCGCCCTTTCAGTCCGCCACTTCACTGGACTTCGTTGTTTCAGTACTTCTGCGCAAAATTTACGCAAAGTCGCATTGCTGGGCGCATCTGGTGGCATCGGCCAGCCTACCGCACTCCTGTTGAAACAGTCGCCGCTGGTGTCCCACTTAGCCTTATATGATATCGCACACGTGAAGGGTGTAGCCGCCGATCTGAGCCACATCGAAACCCGCGCTCGCGTCACGGCACATGACGGCCCGGCTCAACTGGCCGAATGTTTGACCGGCGCAGAGGTCGTTTTAATTCCGGCGGGTGTCCCGCGCAAACCAGGAATGACTCGCGATGATCTCTTTACCACCAATGCATCCGTTGTAGCCCAACTGGCTCACGCCTGTGCACTGAATTGC…
110	OON15615.1	807	4073	ATGTCCACTCTGCGGGCGTCCGTCGAGCATGTGGCAGCGGCGTATCGCCTGCGGTGGAAACAGATGAGCGATCTGCAGCAGAAAATTAAAGGCTTTCAAATGAATACCTCATATTATAACCAACTTGGTCTGCTGTACCATGATATTATGCAACACTCTCCGGTAGTGGCGGAGGCAGTGCGCCGTCTGCCGCGCGAAGAAACCGAAGCGCGGGACTTCCGCATCGCACGTGCGTTTCAACTCTCGGCTACCAAGACCGTCCTTCCAAAAGAACAGTGGACGACGGTAGAAAATGATATTCCCTACCTTGATCCTTACATTGAGGTGCCATTCACCTCCTGCGTACGTTGCGTGAGCGATATCATGGCGATTAAAGCCATTCATGCACGCCAGATCTTT…
111	OON16141.1	807	4073	ATGTCCTCGGCGCAGGTTCCTGAAAATCTGAAATCCGTCGTCAAATTTCTGAAATGCGCAGAGCAGCATGATACTCGGGATGTGGTGGTGGCATATTTCTGCCGTTTATGCGCATTTCAAAAAGGATACGCTCTGGACGCAAGTTCTCCTAATTCGAAGGCCTTTCTCACCAAACTGATGTGCAAATTAGAGGAAATGAAAGCCAGCAACGCGGCCAACGAGGCGTTTTCTAGCGAAACCGTGGGCCTGGCCCACTTGGAAGAACACGCGATTAAGCTGTTTCAGTTCGCTTACAATCGTGACGTGAATGCAGATTTCACCAACGTGCTGCACCGTGCGACCGTGCAGTCGTTTCTTACTGCCGGGGTGCTGTTGGACGTGGCCACCACTTTGGGACAG…
112	OON14666.1	819	4085	GAACTCATGAGTGAATCATTGAATCATTTCACAGTGACCGATAGTCAAAACACCACCAAATCTACCACGACAACGCCAACTAGCACATCCACTTCACCGCCTAACACTACGGTCACCCCAGCGCCGACCGTGCCAAGTTATAATGTCAGCAACGGCACCGACATCTGCCTGTTGGTCCAGATGAACATTAAACTGGGTATCACCTATTTTAATACCAAGGGTGAACCGTTGATGCGCAACTTCTACATTAACTCCACGCGTAATTTCGATGTTGTAACTAATGGCACTTGCGGCATCGAGCTGGAAACCCTGATGCTGACTTGGTGGCCGGAACAGCCGCAGGTGAAAGATGCACCATCCTGGTCACTGGGCCTGCAGTTTCATAAACGCGCAGATGGG…
113	OON19878.1	819	4085	ATGTTGTTCGGCGCCCTGCTGACCTGGGGCCGTGCCGTTATGGAGGAACAGATTCGCGGATTCCTGAAACAGGCAATTGTTATGCTGTATGGCCATAAGACGGCTATTGAAGCAACCGAGTTGGCACAGCACGCCTTGCGCATTACCGCACCGTTCGGCATGATCATCTTTTCTTTTGGCACGATTATCTTCCTTCTCTGCGTCTTTGGTTGTATCGGCGCCAGCTGCAACTCAGCACTGTGCCTGAAAATTTATTTGGGCTTTTTGATTTTCTTTACAGTGCTTGAAATTGTTGCCCTGGCATTTTACTATAGTCGGCGTAGTACGGTTTTCAACATCGTGCGTCGGATCCTGAAACAGTCGCTGTTACGGTACCGTAGTAAAGAATCGCGCGACGCG…
114	OON15476.1	825	4091	ATGGATCGTTTACTGGATGTGTCAGATCGGGGAGACAAAAAAGAAAGTCCCAAGGCGCCGCAGCCGCCCGCAACGAAGGTCACTACCCAGACGAAACTGACGCAGGCGGCGCCCAGTACGGGGGAACGTGGTGAACAACGGGTGAAAATGTCCCGTATGCGGTTACGGATTGCACAGCGCTTAAAAGACGCTCAAAACACCTGCGCAATGCTGACCACTTTTAACGAAATCGATATGACCAACATGATCGAGTTACGCCGTCAATATAAAGACGTTTTCGAGAAACGTCACGGTATCAAACTGGGCATCATGTCTACCTTTGCCAAAGCGTCCGCCGTGGCTCTGCAGGACCAGCCTGTAGTGAATGCAGTTATTGACGGCGGTGACATTATTTACCGT…
115	OON23368.1	828	4094	ATGGCGATTAACCGTACTACCTCTGAAGAATGCAAAGCGCGCGACCGTGCCCATCTGGAAACCTACCAAGAGTTCCGCGAAGGTGCAGAAGTCCACCGCCAGACCCGTGCGCATATTAAGAAATGGCTCCGGCCGGGTGTCACAATGATCGAACTGTGCGAGGAACTTGAACGGACGTCGCGCGCATTGATTAAAGAACGGGGTCTGCAGGCCGGTTTGGCATTCCCGACCGGTTGCAGTCTCAATCATGTTGCAGCACACTACACCCCAAACGCCGGTGATACAACTGTTTTAAGCTATGATGATGTATGCAAAGTTGATTTCGGTGTGCATGTTAATGGCATTCCGACCTTCTATTCGAGCGGCCGTATTATCGACTGTGCCTTTACCGTTCACTTC…
116	OON16649.1	837	4103	ATGGCCGCCGCGCTGTGTGACTCTTCTGCGTGCGTGCAATTTCCCGAATATCCGAAAATTGAATGCGATTATGTAAGCTATCTGAGCAGTGCCAAACAAGACGTGAGTTTAGACATGCAGAAGGCATCTTCATATCTGGCACAGGAAATCCAGAAAGCTCGTGAGCACATTAAAAGCTCGCTGGATAAACAGAAAAACCTCATCCGCGCCCTTGATACATCACGCATCGATGAACTGGAGAAGACCGTTAACAGTTTGATTACCCGTATTTCTGAGCTGGAAGTTCAACTGGGCAAAATGCGGGAACTGGATCAGATGGTGCTGGATCGTACCGCCCCGGCGGCGAAACCGGCGGGCGATGGTGGCGAAGAAGGTGGTTTATTTGACTCTGACGATGAG…
117	OON14978.1	849	4115	ATGGCTACTTTTGTGCGTCCCTGCCAGAATAACCAATTAAATTCAGTGATGGACCTGATGCGCCGCCTCCCACCACAGAAGATCGACCGTACGCTGCTCGACATCATCTCCCTTGCCCCCGACCTGTGTGAAGATATCCTGTCCTCGATCGATCAACCGCTTAAAATTGCACGTGATAATAAAGCAGGTCGTGATTACCTTTTATGCGACTATAACCGGGATGGCGATAGCTATCGCAGCCCGTGGTCTAATACATATGATCCGCCGCTGGAAGACGGCGCTATGCCATCGGAAAATCTGCGTAAACGTGAGATTGAAATCAATGCGGCCTTTGACCAATACCGTGAGATGTACTACGAAGGTGGCATTTCCTCAGTATATCTGTGGGATATGGAGCAG…
118	OON16238.1	858	4124	ATGGACGTTCTGGTCCTGAACGCCTGGTCGGACAACTATATGTATCTGCTGGTTGAGCAGGCCAGCAAAATGTGTGCGGCTGTTGACCCGGTCGAACCGGAGAAAATCTTGGACGCGGTCACGAAGCACGGCTTGACTCTTAGCCTCGTTCTGACGACCCATCATCGTGCCGATCATGCGAGTGGCAACGGCGCCCTCGCCAAAAAATGGAAGGAAAAAAGCGGGGAAAAACTGATCATTTACGGTGGTGATAAACGCGTGGACGCCTTGACCAACCTGGTGAGCGACGGCGAGGTGATTAAAGTCGGCCATACCCTGAATGTTAAATGCCTGGCCACACCGTGCCATACGACTGGTCATATTTGTTATTATGTTTCGGATTCCACTAAGGATTGTCAT…
119	OON15515.1	867	4133	AATCGCGTTCCGCAGGTATTCGAACGCGTCTTCGAATATACCCATTGCGAGCGTTCGCCGGCGGCGATGGTGCCCTCCCGTTGCAGTGAAGAGGTTCGCGCACCAGCCTTTTATCAAAATTATCAATCCTGCCCGTGTACGGTGAGCTTTACGCTGGATGAAGCCGTGCATGGACAGGTCTATTTCTTTTATGGTTTAAGCAACTTCTTTCAGAATCATCGCCGGTACATCATGTCAAAAGATGACGCGCAGTTGCTGGGCGGCACCGGCCCGCTGTCCGAAGCCTGTGAGCCGTACCGTACCAATTCTCGGGGCGTCAGCTACGCTCCATGTGGAGCGATCGCCAGCAGCCTGTTTAATGACACCTTTACCCTGAAGTACCACGGGGGTTCGGATTCT…
120	OON20297.1	885	4151	ATGGCCTCACGGCGTGCGCTGCACTTTGTCTTCAAAATTGGTGACCGCAAACGTAGCATCGACTTCCTGAAAGATGTGCTTGGCATGACGGTTCTCCGCCATGAAGAGTTCGCGGAAGGGTGCAAAGCATTTTGTAATGGTCCTTACGATGGGAAATGGAGCAAAACCATGATCGGTTATGGACCGGAAGATAACCATTTTGTGCTCGAATTGACGTATAACTATGGTATTGGCTCCTATAAGATGGGGAATGACTTTCAATACATTCAGATCGACCAGCCAGAAGCTTTTTCTCGGCTGAAATCGGGTTCGTGGCCGATTATCTCCAGCTCGACCGAGTGCGTTGAAACCGAAATGCCGGGTGGTTACCGCTTTCGCATTTATAACCGTGAACCCAAT…
121	OON15235.1	897	4163	GAGGTGTATGGAACCTACGGTGACCCTTTAAGCGTTAAACTGGTTGACTTAATTCAGAAAAACCTTGAGTGTTGCGGTCCGGATGGTATCTGGCCCGTGTATCTGCAGCAGCCGCCCCCAGCAAGCTGCTTTAGTCCCCAGGGCGAACTTTACATTGATGTGTCGCATAGCTGCGTGTGCGCGCTGGATGAGTACTTGCGCAAAAACATTACCGCTATCGGTATCTGCGGTCTGATCTTCACCGTTCTTAACATTCTGGCACTCATTTTTGCCATCTGCGTTTGTATGGCATTAAAATCCGAAGTAAATAATCCGGAAGTAATCTGCGATCCCGATCTGCAAATTGCTCGCGAACTGCCGGGGATGGCGTCGCTGACCTGCGGCTACAAATGCCTTCAA…
122	OON16191.1	906	4172	CTGTGTGCCCTGATTCTGATCCTGCTGGGTAGCTGGATTCAGATTAACTTTGTGCAATATGGTAAGGAACTGCAAACCGTTTGGCAGGCAGCTACCATCTTTATGATTACCCTTGGCGCCTTTATGCTGCTGCTCAGCTTGGTAGGCTGTTTTGGAGCGCTGGTGGGTAGTGTTGGTGTTCTGTGGGCCTATGGCGCGCTGGTGGTGGTTCTGCTGATTGTTGAGAGTGCCGCCGCCATTGTTACGATCTTGTGGCGTGATAAACTGGACCCGCAGGTTCATGGTATTCTGAAAGATGCTGTATACAATTACACGCAGTCAGACGCCATCCAACCCATCGATATGATCCAGAAAGCCTTCGAGTGCTGCGGTGCTGATAGTGCTGATGATTATAAACAC…
123	OON17590.1	909	4175	GGAGACAGTCACTATTGCTTTTTACCCGATGCTGTCTCCCGGAAGACCTTCCACTGTGTTCGCACCAGTCGTTTTTCTCTGAATCAGTGTATTTATATTTATATTGATACGAGCGAGGCCCATTTTGCCATCAATATGTTCAAGGTACGGTTTGCCGGTTACGTATTGCTGCTTGTGGGTTTTACGCAACCGAGCCGGGAACAGACCACCGACGCACAGCGCCAGAAACTGCTCAAATACCACAATGACTTACGCGACAAAATCCGTTCGTGCCAGTTGCCGGGCCAGCCACCTGTTAAAGGCCCTTACGAACCGATGGTTTGGGATAGCGACGTGGAAGCCCAAGCGCAACGCTGGGCTGACAACTGTAAGTTCGCGCATGGTGAACTGGAAGGTGTG…
124	OON23664.1	909	4175	ATGTCATTATACCCTACGTTCGAGGAACTTAAGGTGGATCAACTGCTGAATGAACAGAACGCTGCAGTGCGTGATGCCTATGCGAGCATGGCGAGTTACATGGGCCTTGATCTGAACAATTTCCACTATGACGCGCATGGCGAGCTGGTTCCCGGCCCTCCGCCAAACAGCACCCACCCAGAAGCACCGAGCCCTTATCCTGCCATTCAAACGCCGAGTATCATGCCTCAGCCGGCCACAGGCCCCCAAACCGTGGCAGGAGCGCAGCCTGTGGCTGTGCCGTTCGGGTCAGGATCACGTGCGCTTGTGACACCGACCGGCCCAACCAGTGAGATCAAACAGGGTCTGCGTCGCGTGGTGTTGTGCAAAAATTCTGAGGGCAAAGTGGGGGTGCAGCTG…
125	OON23446.1	924	4190	TCCACAATCCCGGAAGTTGAAAACGCACGTCAGCTGTATGAAGAGTTTAAACTGAAGTACCAAAAGTCTTATTCAAACGATGATGATGAATATCGTTTTCGTGTATTTCGCGATAATTTACTTCGCATTAAACAGTTCCAAAACATGGAACGCGGGACTGCGAAATACGGCGTCACGCAGTTTAGTGACTTGACCGCTCAGGAATTCAAAGTGAAATACCTGCGTTCCGAATTTGGCGGTGGCGTACCGGTAGATCGCGAGTCCGTACCTTTCACACAAACCGCAGTCAATGATGACAACTTTGACTGGCGCAATCGTGGTGCTGTTGGTCCGGTACTGGATCAGGGTGACTGTGGTTCCTGTTGGGCGTTCAGCGCCGTGGGCAATATTGAGGGACAG…
126	OON18662.1	933	4199	ATGAATACATCTACGTATTGCCCCCATAGCGGAATTGACTTTCCAATTTTCCCATTTTTAGGTCTTGATGGGCTGGCTGAGCGCTGTGCGCAATATCGCAAAGATGGTGCTGAGTTCGCGAAATGGCGCTGTGTTCTCAAAATCACCTCACACACTCCAAGCTATCTGGCCATGATGGAAAACGCTAACGTGCTGGCCCGCTATGCGAGCATTTGCCAGCAAAATGGTCTTGTGCCGATTGTCGAACCCGAAGTGCTGCCTGATGGCGATCACGACCTCGCGACTGCCCAGAAGGTCACCGAGCATGTGCTCAGTTTTACATACAAAGCGTTAATGGATCATCACGTTTATCTGGAAGGAACATTACTCAAACCGAATATGGTCACCGCAGGTCAATCG…
127	OON19686.1	933	4199	CGTACAACCCCGTTTGAACCGGACGATGCACGGGCATTATACGAAGAATTTAAACTGAAATACAAAAAAACCTATAGCAATGATGACGATGAACTGCGTTTTCGTATCTTCAAAGACAATCTGGAGCGTGCAAAGCGTCTGCAGGCAATGGAACAAGGCACCGCGGAATACGGGGTTACCCAGTTTTCGGATCTGACCTCTGAGGAATTTAAGACCCGCTACCTGCGGATGCGCTTTGATGAACCTATTGTCAACGAAGATCCGACACCACAGGAGGACGTTACCACCGACAACAGCAACTTTGATTGGCGCGACCATGGTGCAGTTGGACCGGTTTTAGATCAGGGCGATTGCGGTTCCTGCTGGGCATTTAGCGTAATCGGTAATGTGGAAGGCCAG…
128	OON21547.1	933	4199	ATGACTAGCTTTAAGATTACCATCCCGTCGGAACGGACGTCGTCTGGCCAGGAGGTTATCCGTTGGCTTGTGAAGAAACCTAAGGAAGAAATTACGTACGACCTGTTAGTCGGACGCCTTCGTGATATTATCCCGACGCCGACCATCGGTTATAACGTTATCTGGACAGACGAAGAAAATACCCATTTGGTCACCAATACCAAACAATTGCACGAGGCGATTCGTTATTTTGAAGAAAAAAAGCTGCCGGACCGTTGCGTCCGCTTACAAGCCGAGCCGCGGGATGTGATCGATGTGGCCTCTGCCCTGGAGCTGATGGCACTGCAAGCCGAACCGCAGAGCTGTCAACCTAGTTCATCGACATCAAAGACCATTCCCAGCGATGAGACGCGTGTTCCG…
129	OON22637.1	963	4229	GCTGACTACATTCCGTCCTTCGAACCGCTGAGCGATCAGATCATTCACTATATCAATCATAAAGCGAATACCACCTGGAAGGCGGCTAAAAATTCCCGTTTCAAGACCCCGAGCGATGTGCGGCGTGTTCTGGGTACATTACCAGATCCGAATGGCTTTCGCCTTGAGAAACGCTGCCTGATCTCGACCATTCGTGAACAGGAACTCCCGGAATCCTTTGACGCTCGTGAGATGTGGCCGCACTGCTCCAGTATTAGCGAAATCCGTGACCAGAGCAACTGTGGATCTTGCTGGGCATTTGGCGCAGCGGAAGCCATTAGCGATCGTATTTGCATTGCATCCGGTGGAAAGCATCAACCGCGTATTAGCGCCGAGGACCTTGTGGATTGCTGCACTGAT…
130	OON23984.1	984	4250	AAACCGAAACATGAAGCACTGTCGGACGAACTGATCGACTATGTCAATTCTCAGGTTGGCGCCACCTGGAAAGCCGCTAAAAGCGAACGCTTTAAAACCCTGGAGGAGATTCGTTCTGTCTTAGGCACCATGCGGGAAGATCGTAAACTTAAGGAGTTTCGCCGTCCCACTATTAGCCATGAAGATATCACACTTGAGCTTCCCTTGGAATTTGATGCACGCGAGCATTGGCCGGAGTGCAAAACCATCAACCAGATTCGTGATCAGTCTCGTTGCGGTTCCTGCTGGGCCTTCGGCGCCGTCACCGCAATGAGTGACCGTGTATGCATTCACTCAAATCAGACATTAGTGAATATGCAGCTGAGCGCCACTGACCTGCTGGCCTGTTGCACCACCTGT…
131	OON21068.1	987	4253	ATGGACCTCTTTCTTCTCCCGACCGGCAACAGTGATAGTCCGTCGTTCGCGATTCACCATCTGTATTATCCGATGGATGCGTCTACCGAAACGGGCCAACCGATCAACGAGCTTTCTCTGCCTCTGGTTGAACTGTTTGTTAAAGCCGCGCCTTCCAATCCCAGCGAAATCGCACCAGGTCTGCTGGATCATCAGTGGCTGATGGTGCTGCGCGTTCTGGAAGACAAGCATTTAATCCGTTTGCGCGTTACTCCAATTAGCATCAAAAATCCGCCCGAAAGCTATATCAAGCTCAACGTAGCGCGTTGCATTCCGATCGCGTGGATTGAAAGTGGTTTACTGGAGGGCGAGAACGCCGCAGGGAGCGTCATTAACAGCTCAGGTTCCTTGGAAACGTTA…
132	OON22784.1	987	4253	ATGAGCAGTATCCTTAAGCCGGTGGCGCCGTCTGATGTCCGTTCGCGCCCTCGTACTAAAATCACTGTGGTAGGAGTAGGATCCGTTGGGATGGCCAGTGCCTTCGCCCTGATGGAGATTACGGGGGAATTGTGCCTGATTGATATCGCGGTTGATAAAGTGAAAGGAGAGGTCTTAGACTTACAGCACGGCCAGCAGTTCTTACGTCGCTGTAACGTCCACGGCGGCTCCGACTACAAGGACTCTGCCAATTCTGATATCGTGGTTATTACTGCCGGTGCACGTCAGAATGAAGGTGAATCACGCCTGAACCTGGTCCAGCGTAACGTTGATATCTTCAAACAAATGATTCCGAACATTGTTAAATATTCGCCGAATTGCATCATTGTGGTTGTCAGC…
133	OON21665.1	990	4256	ATGGCGGAAGCCCCGATCCGCGTGCTGATCACCGGAGCGGCAGGTCAGATTGGTTATGCATTAGCTGGCATGGTGGCCCGTGGCGATATGTTTGGCCCGCACAAGGTTATTCTGCATCTGTTTGACATCCCGCCGATGCTGACTTCCCTGGGCGGACTTCGTATGGAGCTGGAAGATTGCGCGTTTGAAACCCTGAAAGATATTGTTGTTACGGTTGAAGCGTGTGAGGCCTTCAAGGACATCGACGTGGCGCTGCTTGTAGGTGCCATGCCGCGCAAAGAGGGCATGGAACGCAAGGACTTACTGAAGGCGAATGTAAACATCTTCAAAGAGCAGGGTAAAGCCTTGGATCAGTTTGCCAAGAAAACTGTTAAAGTCCTGGTGGTGGGTAACCCTGCC…
134	OON20186.1	1014	4280	ATGCCGAAACCTAAGGTTGGTATTAACGGCTTCGGGCGCATCGGCCGTCTGGTTTTACGCGCGGCGATCGACAAAGGCACCGTGGAAGTGGTCGCCGTGAATGATCCGTTCATCGACCTGAACTACATGAAATATATGTTTAAATATGACAGTACGCATGGCGTGTTCCCCTCCGACGTGTGCGTTGTTGGCGGGAATTTGATGGTCAAAGGCATGACCATTGCGGTGCATAACGAACGCGATCCTGCGGCCATCCCGTGGGGGTCACATCAGGCGGAGTATATTGTCGAGTCGACCGGCGTTTTCACGACAATTGATAAAGCGAAAGCGCATCTCCAGGGGGGTGCAAAAAAGGTTATTATTAGCGCGCCAAGTGCTGATGCACCAATGTTTGTAGTT…
135	OON21614.1	1014	4280	ATGTCTGTGGAATCGCTGGATTTGCAGAGTCAGACCCGTCGTCCGAAAGATAGCCCGTTCTTTCAGCAAAAATTGCCCGCCTGGCAGCCGATGTTTACAGCACGTAAATCCGCAATCACATTCCTGGTGCTGGGAGTCTTTTTCATCCCCCTGGGCGCTATCCTTCTGGCAACCTCAGATTCAGTGATCGAATATAGCGTCGATTATACCAATTGTATGGACACGACAACAGGCCGTCCGTGCATGGAAGTGATCGGCCCGGGCGTGGTTTGTTCGTGTATTCAAGAAGTTGTGGTGGCTAAAGATATCCCGGCTCCTGTGTATCTCTATTATGGTCTGGAAAACTTTTATCAGAACCATCGCCGCTTTGCCCGTAGCAAAAGCGATCAGCAGTTGCTG…
136	OON18575.1	1020	4286	ATGAGCGTGAACGAAAAACCGGTTCGCGAAACTAAAGGTTTTATGCGTAAACTCTGTGTAATTCCTGGTCGTCTTGTTGGCAAAGTGGCGATTGTGACCGGGGCTAATACTGGTATTGGTAAAATGACTGCAGCGGAACTGGCCCGTCGTGGGTGTCAGGTCATTATGGCGTGTCGCAATAAGGAACGTGCGGAAAGCGCTAAAAAGTGGATTCTTGACACTTATGGGGTGGGCAATCCTGATCATTTAAAAACTAACCTCGCCGATCCGTGCCTGACAAGTTCTTTGACCGCAGTGACTCCCGATCAGCTGCAAATTGAACTGTTGGACCTGGCCTCTTTAAAGTCTGTCCGCGAATTTGCAACGCGCATTGGGCAGCGCCGGGAACACTTAAACTAT…
137	OON20336.1	1023	4289	ATGCATGCCCGTGGCACCTTGACGTATCCTACCCATATTAATGCTGAGGTCGACGCAGAAGCGCTGTACAAAGCCTGCAAGGGCTTAAACACTGACGAGGACACCATCAACAACATTCTTGGCCATCGCAGTCTCAAGCAACGTCATGAAATTCGCGAGGCGTATTCGCGGATGTATCAAAAAGATCTCGTTGACACACTGATCAGCAATACCAAAGGTGACTACGATAGCCTTTTGCAGACTCTCTTTCGTGGCCACCTGAAAATTCTCGCATATGACCTGTATAAGGGCATGAAAGGTTCAGGAACAAATGATACCGTGTTGAACTCTATTATCTGTTGCTGTAACAACACCGAAATTTACATGCTGAAAAAAACGTATGAAGAAGTACTGCGCGAG…
138	OON19694.1	1041	4307	ATGGATGACGCGCGCCGCAAATCCAGTATGTTTGATACCATGGACACGGACTACATGACGCTGACCCGCTTCATCATCCAGGAACAAAGTAAATTTCCGACCGCGACAGGCGAACTCACTCAACTGATGAATGGACTGCAGACCGCGATTAAAGCGGTCTCGAGCGCAGTTCGTAAAGCCGGCCTGGTGTCTCTTTACGGCCTCACCGGGACTTCGAACGTGCAAGGCGAAGAAGTTAAAAAACTTGACGTACTGGCAAATGAATTATTCATCAATATGCTTACCAGCAGCTATAGTACATGCCTGCTCGTCTCCGAAGAAGACGATAATGCCATCATCGTGGATTCCGATCGCGTGGGTAAGTATATTGTATGCTTTGACCCGCTGGATGGGTCATCC…
139	OON13328.1	1050	4316	ATGAAAATGCTGTATGTACTGACCTTAGTCAGTCTGAAATTCAACTCTGAAACGTTGAAAATTACGGCCCCGCTTGTACCTCATGCGTTGCAGATGGACCGTATCCGTGAAGCCATTAAGCTGATCGGCCCCGGAGGCCGCGCGCACGCCTCAACCGAGTATCCGCAAGACCGTAAGTTTTTCGTTGGCGGAAATTGGAAAATGAACGGCAGCAAAAAAGAGAACGACAAGCTTATCGAGATGTTAACTCATGCGAAAATCGATCCTAATACTGAGGTTTTAGTTGCGCCCCCGTCGCTGTATCTGCCTAGTGTTCGTGAAAAATTAGATAAACGTTTCCACGTAGCCGCCCAGAATTGCTACAAAGTTCCGAGCGGCGCCTTCACAGGTGAGGTGAGT…
140	OON14960.1	1065	4331	ATGAGCTGTCGCTGCTATTATGTTGGCCCGGACGGTGAGAGCTATAATCCTTCTCTGAAGGCACCGAAAACATTTGATGTTGAAAAGGATTGTATCGCGTTACGCGAAGCAATGAAAGGCATGGGTACTGACGAGAATACCATCATCGACATCCTGGGTCACCGCAACACCGAACAGCGTCTGAAAATCCGTGATCACTATAAAACCATGTACGGCAAAGACCTTATCGAAAAACTTAAGGGAGAACTCACCGGCAATTTCGAACGCCTTGTCGTGATGCTCTTGACAGATGGCCCAACAATCAAGGCTAAAGCGCTTTATGATGCCATGAAAGGGGCAGGCACCAAAGAAAGCGTGATTATTGAGATCCTGTGCACGGCGTCCAACGACGAAATTGCT…
141	OON14246.1	1068	4334	GACTCCCTCACCGTTCAGTGGCGTAAACTGACCCCGGCCCAGAAGATGTCTATTTGGAACGGTGCGTCGCCCCTGACGCCACTCGATTCTATTCATATGCAGGATCTGATCGGCGTGGATTGGAACTTCACCCTCTCATCAATTTGGAAACATTTTATGGTGACTTATAATCGTAACTACATTGATGCTTCTGAGCATGAGCGCCGTTTCCGTATCTTCGCGAATAATTTTGCACGCATTAGCAAACATAATGTTCGGTTTATTCAGGGTCAAGTGTCATACACAATGGGCATTAACGAATTCAGTGATAAAACGGATGAGGAACTGCGGAAACTGCGGTGTTTCTCCGGCGGACTGAATACGAGTCGTGATGGCAGTAAATACATTGCGGTTGCCGCC…
142	OON16698.1	1074	4340	ATGAGCAGTACGCTGAACTGCCTGAAAGAAGTGACTACGGTTGTCGCGGATACCGGAGACTTTGAAGTGGCGATCAAAAAATATAGCCCGGTCGATAGCACGACCAACCCCTCGCTCATCCTGTTGGCCAGTAAGCTGCCGACTTATGCTCATCTGATTGACGAGGCTGTAAAATTCGGCTTACATCAGAAAACGCTGGAAGAACAGATCCAGGCTGCGTTCGATCGTGTGTTTGTTTTATTTGGCTGCGAAATTCTGAAGGTGGTGCCTGGCCGCGTTTCAACGGAAGTGGACGCACGCTACTCCTTTGACGTCCAGAAGCAGGTGGACACCGCCCGTCACCTGATCAGTATGTACGAGACCATGGGTGTTTCTAAAGATCGGGTGTTAATTAAACTG…
143	OON20482.1	1074	4340	ATGAATCGTCCGGACGACCCGCGCTTAGGACTTCTGCTGATTGGGCGCAAAGACTTCGATAAACTGAAAGATCGCGCGGCAAAGAATGTGGGCCTGATTCGCGTGCCGTGTGATGAGGGGGTTGATCGCAACGGAGGCCGGGTAGGCGCATGCGACGGCCCCTCAGTGGTGATGGATCTGCTGCCCCGCTTCGGTGCTCTGGATAACCGCGAATGGAAAATCAATCTGGAAACCGCTGGCATTCAACTTGTAGATTATGGTTCCACTGGCTCTTCTAACTTGGAGGAAGTGCACAATACGCTTAAAGGTCTGGTGAAGGACTGCCTGGAAAATCACTTGTTCCCGTTGTGCATCGGTGGCGGCAATGATCAGAGCTGGGCCAACGGAGCAGCTTGGATT…
144	OON18961.1	1077	4343	ATGAGCGAATACAGCTGGAAAGATACTAACCTGGCATTGGTTGGCTCAGAGGAAGATCGTAATGTGAAGAAAAAAGCGGCTGAAACGGAACCCGCGTGGAAGGATGTTCTGTCGATTGACTCGACGACCACCTTGGTGTGGCGTATCAACCAGTTTAAGGTTGAAGAAGTGAAAAAAGAAACATTTGGCAAGTTCTTTAGCGGTGATTCGTATATTGTGCTGCATACCGAGAAAACCGGCAATCAGCTGTTGTACGATGTTCACTTTTGGATCGGCAAAGATTCCACGCAAGACGAATATGCCACCGCGGCATATAAGACCGTGGAACTGGATACTCTGCTTGATGATAAAGCTGTGCAGCATCGCGAAGTCGATGGATTCGAATCGGATGAGTTCAAG…
145	OON17957.1	1083	4349	ATGAGCTCCAGCGACGAGACTCACAACCTGGAAGAAGGTCAAAATTTCGAGGAGATTGATGATGAAGAAGCGGGTAAATACGATCGCAATGAGAGCTACGCTGAAGAAACCCTGCCGCGCGAGAGCCTCAGCAAGGAAATTATCAGCGAGTGCATTAGCATGCCCTATCGCCTGGGTTACGGCTTTAGCCACGCCTTCGTTAAACTTGATTGCTCAGACCGCCGCCTCAGCGACATTGAAATCTTGCGCGGATATATTCATTTGCGTTTTGTTATCCTGACCAACAACTTTATCACGGACATTAGTCCGGTCAGCCATATTGGGCACCTGATTTATCTGAAAGCTGACAATAACCAGATTGAACGTGCAGATTGTCTCAATAAGCTTCGTTTTCTGCAG…
146	OON23334.1	1089	4355	ATGGACCGTTGGGGCCCGATGGACGCCATCGGAAGTTTTGATCATCCAACCTCACATTCTAGCATGATCGCGCGCATGGAACGTGAGATGGAGACGCTCCGCCAGCAGATGGGCGATATGTCAAGCCTGGGCCCAACCCGTTTTCCGGGTACGTCTGGGCGCACCATCCAAAGCAGCTCAACGAGCCGTGTCACGACCTCTACTACCTCCGGCTCCGGGGATCCTCGTTCGATGCAGACGCGTAGCAACGTGCAAGAATCAGTTCAGCACTCACGGACCGTTAATGGGGTGACGACGGGCACATCTAGCCACTCGAGCATGTCGTCAAAAAGCACAGGCCCGGAAGCTTTACGCTTAACGCAAGGAGGCACACCGGGTGCACTGCTGCCGCAAGGCTCC…
147	OON22744.1	1092	4358	ATGACGCGGTTTGCTGAATATCTGTCAGAGAGCCAGATGAAGGAGCTGCGCGAGATCGCCCAGGCGATCGTAGCCCCAGGGAAAGGCATTCTGGCCGCGGATGAAAGCACTGCGACAATGGGGAAACGTCTGCAGAACATTGGCGTTGAAAACACGGAGGAACACCGTCGCCAGTACCGCCAGCTCCTGTTTAGCTCTAATCCCGAAGCTAGTAAAAACATCTCTGGTGTGATTTTATTCCATGAAACATTATATCAGAAAACTGATGATGGTCGTCCGCTGGTGGCGCTTCTGAAGGAACGGAACATTATTCCTGGTATTAAAGTCGATAAAGGTGTTGTGCCGCTGGCGGGCAGCCTGAATGAGTGTACGACACAAGGCCTGGACGGGTTAGCCGAA…
148	OON20700.1	1104	4370	ATGCCAGCCGTGATGCCCCGTTTTACTGAGTACTTACCGGAAGGCAAACTGAAGGAATTACGTGATATTGCAAATGCGATTGTGGCGCCCGGCAAAGGCATCCTGGCTGCGGATGAGTCTGTGCCGACCCTTGGAAAACGTTTAAAAGCAATCAATGTGGAAAACTCGGAGGAAAATCGCCGTGCGTACCGCCAGCTGCTGTTCAGCGCGGACCCTGTGCTCGCAAAAAATATCTCTGGCGTGATCTTATACCATGAGACTCTTTATCAAAAAACTGACGATGGTATGCCGTTGGTCCGCTTGCTGCAAGACCGCGGCATTATCCCTGGCATTAAAGTTGATAAAGGGGTAGTGTCTTTACCGGGGACACCAGAAGAATGTACCACTCAAGGCTTAGAC…
149	OON20835.1	1116	4382	GTCGCAAAAAAAGATGAGAAGGGTGAGGAAAAACCGATCACTTACGAGCCACCGAAAATTTCAACCGTTGTCGTTCATCCACTGGTGCTGCTGTCCGTGGTCGATCACTATAACCGTTCTGGTAAAGTAACCTCTGGTCAGAAGCGGGTCGTAGGTGTTTTGCTGGGCGAACAACGTGGCACCACCCTGGATGTCAGCAATTGTTTTGCAGGAATCTTTCTGTCTTGCTTCAACTACACTCTGGTGCCTTTTGAAGAAGACAAATCAGATTCTAACGTTTGGTTTCTGGATCATGATTATCTGGAAAACATGTTCTCCATGTTCGAAAAGGTGAACGCCCGTGAGCGGATCGTCGGATGGTACCATAGTGGGCCGAAGCTGTGCGCCAACGACATTACC…
150	OON20258.1	1131	4397	ATGGGTGACGAAGACGTGGCGGCCCTGGTCATCGACAATGGGTCTGGTATGTGCAAAGCCGGTTTTGCAGGGGATGATGCCCCGCGTGCTGTTTTTCCAAGCATCGTTGGCCGCCCGCGCCATCAGGGCGTCATGGTGGGTATGGGCCAGAAAGACAGCTATGTGGGCGATGAGGCTCAATCGAAACGGGGCATCCTGACCTTGAAGTATCCGATTGAGCACGGTATTGTCACCAACTGGGATGACATGGAAAAGATTTGGCATCACACCTTTTACAATGAATTACGCGTCGCCCCGGAAGAGCATCCGGTTCTGTTGACAGAAGCCCCACTGAATCCAAAAGCAAATCGTGAGAAAATGACCCAGATTATGTTTGAAACCTTCAACGCACCGGCCATG…
151	OON21274.1	1140	4406	ATGAACCCTGACTACCTTCGCGGCACTTGGATGGCGATCGCCTTAGGATGCAAAGCGCCACTGCTCTGCGTTGGCCCGTTGCAAACTGCGTCTGTTGGCTTCCGGTGGATGGAGCGTAAAAATATTCTGCTGAATGTGCTCTTAGGAGCGTATCATGCCGCGTACACTCCCTTAGAAGTACGCGAAATGTTACCTGAAAAATATCCGAAAGTAACCCATATCGGTCTGGTTAATGGAGATGACACTTTGTTAAAAGTAGCCTCAGCCATCGAGGAGGGTCGCTGGATTGCCCGTGATATCGGCGGATCCGATCCGGAACGCATGGCCGCACCGGCCGTTGTCCAATACCTCCAGTCAGTCCTGTCCGGCGCAGAAGGTATCACGATGCACGTTGAGAAA…
152	OON23488.1	1143	4409	ATGAACACCACCAGTGTGGCGGACAAAATTACCGTTCCTCCAGGGCTGCGTGAATTATTGCAGGAACTTACCGTCCACCTGCTGCGCGAACGTCCAGAGGATCTCGTACAGGCCAGTATTGACTTTCTCACCATGAAAAAAGCGACATCCGATAACCGTACGAACAAAGGCACTGAAAGCGAGGAAGATGAAGATGCCGAACCAATGCCGATGCCGCCGCGTCGTGAAGCGCGCCGTGCCGCCGTCGCTGCGGAGAGTTACGACCCAGAGAAAGATGATGGTTCCACCACGGTGAAAGTCGTTCATCCGAAAACCGAGGAACAGCGTCAGCGTCTCAACCAAGCTACGAAAGATATTTTATTGTTCCGTTGCCTGGACGACGATCAGATGCAAGATGTG…
153	OON18690.1	1161	4427	ATGGATCGCAAGTTTAGCGGTCTGCTGGAAAAAAAATGGACAAGCGTCATTCGGCTGCAGAAGAAAGTTTTAGACCTGGAGGCAAAGCTTTTAGAGGCAGAGCGTGAAATGCAAAGCGTTCAAGCGGCAGCCGGGTACGGCCCGCCGGGCGCCGCTCCGGGCTCTGGTCTCACTGGCCGCGGGGATCGGCGCGGTGCGGATGCCATTCCGCGTCCACCGGCACGTTTTACCTTAACCGGCCATCGTTCCCCAATCACACGTGTGGCGTTTCACCCGCACTACAATGTGTTTGTAAGCGCATCCGAAGATGCGACGATTAAAGTGTGGGACTACGAAAGCGGCGAGTTCGAACACACGTTAAAAGGTCATACCGATAGCGTGCAGGATGTCGCTTTTGAC…
154	OON13845.1	1167	4433	GGCTCCGCCCCGCAGGGCGGCGCGGCAACAGCACGCGATTTGCGTGAAAGCTTGGCGTTTTTGTCGCTGCACTTTCGGAATGCCTTCCCGACGGATCAAATCCCGATTATTCCCGTGATTGGCACCCACGACATTTACCCGCCAAACAAAATGAGCCCGAAGTTACACGATAGCGACCGTACCAAATGGTGCACAGAACTTGCGACTAACGAGAGCCTGTGGAAACCGTGGATTCTTGGCGGCTTCGAAACCAAGGAAAGCATTTTTCATCGCAACTGTTATATGCTGTATACCATTCCGAATAAAAAACCGTTGATCGTTTTAGGTCTGAACAGTCTTGTGTGGTACACTAACAACAGCCTGGTAGATGAACGGATTGTGATTCTTGCTATGCATGTG…
155	OON14959.1	1173	4439	ATGCAGGTGAAATTTGCTGGGATTGGGGCGATTAATATCGCAACCACCGTATGTCAGAGTCGTCCGATTCCGTTTCTGTGCCGCACGAGTTCCTCTTTTATTCATGCGCGCCGTATGGCTAGCGCCTCTGGTTTCGGTTTTCAGCGCAGTTTGTTTCACCGCCTGGGTGCCGACGGTACCATGCTGCGCCCAACTATTGAAAGCACCCCAGGTTTTAGCGCCTCCGCTGATGCAGAACGCCTGCACCGCGCAATGAAAGGCGCGGGTACCGACGAGGACACGCTGATCAACATCCTGGCGCGTCGCACAAATCATGAACGCCAGCAGATTTGCGCAACTTACGAAAGCCTTTATCATAAACCCTTACGTAAAGCCATCAAAGATGATACTAGCGGCCAG…
156	OON17760.1	1185	4451	ATGAAAGATGCATGCTTTGCATTTACGTCTCCGTTGTTCCATTCTAGTTCCCTCTCAACTCATATCCCGCGTATGCCTCTGTTTGGCAAACCGAAATCTCCAAAGGAGTTGATCCAATCGATTCATGAAAACCTGCTGATTCTCTCTAGCTCGCAAAGTAAACCGGAAAAAGAGCGCCGCAAGGCCGTGGAAAACATTGCCGTCTCGCTGAATAATCTGCGTGAATTGTTAACGGACAAAAGCGATACACGGTTAACAGGGCGTGAACGCGACGCGGATTTAAGTAATTCTGAACGTACTCGTATCAATGAAATCATTACTGATATCACCCATGAACTCATTAATCTGAATGTACTGCCACTGCTCATCGCCAACTTAGACGCCATCGAATTCGAGTCG…
157	OON15341.1	1212	4478	ATGGTCCGTGAGACAAAATATTATGACGTTCTGGGCGTGCACCCCAATGCCACACCGGAAGAGATTAAAAAAGCATACCGTAAACTGGCACTGCAGCACCATCCAGATAAGTCGAAAGATAATGGCGAGAAATTCAAGGAGATCTCCCAGGCGTTCGAAGTGATCTCGGATCCAAAAAAACGCCGGATTTATGATGAGGGCGGTGAACAGGCGATTAAGGAAGGTGGAGCCGAAGGCTCCGGCTTTCACAACCCTATGGATATCTTCGAAATGTTTTTCGGGGGGGGTGGCCGCTCACGTGGGCCCCGCCGCGGTAAAGATGCGGTATATCAGCTGAGCGTTAAGCTCGAAGAGCTTTATAACGGCTGTGTGCGTAAACTGAGCATCACCCGCAATTCT…
158	OON23296.1	1215	4481	ATGGTACACGTCCGCGATCCGAGCTCGTCCGCGAACACCTCCCACTATCAAACACGCCATTGGAAATTTAACTGGACCGTTCATTTTACAGAATCCGTTATCTCTGGCCTGGCCAACCTTCGCATTAAAAAAATTTGCGCGGACGAGAACCCGCTCTTAATCCTTGACGCTAACGATCTGCAAATCGAGGCCGTTAAAATTTCCGGCCAGGCGACCGAGTGGAAGATTTTGCCACACAGTACTAAAGAACTCGGTTCCCAATTGGAGATTGAAGTACCAACCAAGGATAACGAATTTGACGTCGAAATCCACTACCAGACCTCCCCGGAGTCCACGGCCCTGCAGTGGCTGGAGCCGGAACTGACCGCGGACAAACGCTTACCGTTCATGTTTTCCCAG…
159	OON15204.1	1227	4493	TCTGTCATTCGGATCCCGCTGACGGGTTTCAAAAATGTCCGTCGCCGTCTGATGGAAGTTGGGACCCCGGTGGAACAGTTAAACTTTACGTCCATTTCTTTTGTGGGAAATGGTAGCATTCCGGAAATGCTGAATAATTATTTGGACGCTCAGTACTACGGCGAGATTGGTATTGGAACGCCGCCGCAGAGCTTTCAGGTTGTTTTTGATACAGGCTCTTCTAACCTGTGGGTGCCGTCAACTCATTGTAGCATCTTTAATATCGCGTGCTGGCTGCACCACAAATACGATAGTGCACGTAGTAGCACCTACTATCCGAACGGCACAGAATTCAGCATCCGGTACGGGAGCGGCTCAGTGTCCGGCATTCTGAGCACCGATTACGTGTCGGTGGGTACC…
160	OON15053.1	1230	4496	ATGCCATCGGATGCCATCGATGACTTGCAGGGTCCGGGCTTTGGCTTACTGTTTGATATTGATGGGGTGCTCGGCCGTGGCGCAAATGTCTTTCCACAGGCCCAGGAAGCCTTCAAACTGTTATGCGATCCGGATGGTACGGAACTGCGCGTGCCTGTCGCCTTTGTTACCAACGCATGCGGCAATACCTTAAGTAAGGTGGAGCGTCTGTCTCGCTGGTTTAACGTAGAAATTGATCCGGAACAGTTGATTCAGGCGCCGTCTCCCTTGACCGTTTTCAAAGAATACCATAAAAAACGTGTGCTGGTCATTGGTCAAGAGAACGTTTTAGAGATCGCACACGAACTGGGTTTCCTTAACGCAGTTTGCCTGGATGACGTTCGTGCGGCCTATCCATTG…
161	OON22794.1	1284	4550	ATGTCCCTGCAAAGTGCGGTCATGTATGCGTTCCGCAAACATGTGTTTCAACCGCTGTATCAGCCGGGTTCATGGAAAATCCTGATTATGGATGAACGTGCAACGCGTGTTGTGAGCAGTGTGTATAAGATGCACGACATCACCGAATTCGGGATCACCCTGGTGGAGTCTTTATACAAAGTGCGTCGTCCTTTCAACATGGAAGCGATTTACATTATGTACCCGCACCGTCGTGAGGTCGATCTGTTTCTGCGTGATTTTAGCTCAGAGATGCCAACGTATCCGGCTGCGCATGTCTTCTTTCTGTTACCTTGTCCGCGGGATGTCTTGAACGTGATTGCGGCGAGCCGTGGCATGCAGTACGTGAAGACGCTGGAGCAGTTAGATTTGGATTTTATT…
162	OON13701.1	1296	4562	ATGGCACAGGTGCAGACCCCTAAACCGCATAAAACCGAACTGCATACGACCGAACAACTGATGATGTTCTTCATGAAACTTGATAAAAACAATGATGGTGTCGTAGATCGCAATGAGCTGCTCGATTTCTGCCAAAAAAACCGCGTTCCTCAGAGCGCCGTCAGCGAGTGGATGTCGCGTTTCGATACCGACAATGATGGTAAAATTACCTTGAACGAATATTGCCGCGGCCTCGGCTTAAAACGCGAAGACGTTATCAAAGAAAAGACAGAGATCCGCAGCCAACAAGAACGTCAGGATTTTGGAGAAGTTTTGACGTTTCCTGATATCGAGGTGTTGCACACGTCGATGACTTGGGCCAAACAAGAAGATATCGTAAACAAATACAAAGCCCTGGTG…
163	OON21082.1	1299	4565	TTGTGTTGTTCGTGCTTGCCGTCGTGCAAATCGTCCACCTCAAGCCGCATCATGTTCTCCCTGATCCTGGTGCTTACAGCCCTGCTGAGTGCCATCGCCCTTATCCCGCAAGTTCGCACCAGTTTGACTAAAATTCCTGCGCTGTGCACGCCGTTCAATCTTGCGACACTTGAAACCAACGTACGCGGGGTAGTTGATTGCGACGCGATCACAGGTTTCGGCGCCGTCTACCGCCTGTGTTTTGCGACGACGATGTTCTACCTGCTGTTTACGCTTTTGATGATTCGGGTGACTTCTTCCAAAGATCCGCGCAGTAAAATTCAAAATGGATTCTGGTTCTTCAAATACCTGATTTGGTTTGGGCTGGTGGTGGGTGCCTTTTTCATTCCGGTTGAGGGT…
164	OON16674.1	1299	4565	ATGCTGAGCGATGCAGATAAACGTCGTCAGATCAGCGTGCGCGGAGTTGCACAGGTGGAAAACGTAGCAAACTTAAAAGCGTCTTTCAACCGTCACCTGCATTTCGACGTAGTGAAAGATCGCAACATTGCTACACCTCGGGATTTCTACCATGCTCTGGCTCGCACGGTCTGGGATCATCTGTGTAGCCGCTGGATTCGCACGCAGCAGTTTTACCATCGCGAAGACCCGAAGCGCATCTACTATCTGTCTTTGGAGTTTTACATGGGCCGCACCTTGACTAACACCATGCTTAACGTGGACATCGCAGCTGCTATCGACGAAGCTATGTACCAATTGGGCCTGGATATTGAAGATCTGGAAGAAGTAGAATCGGACGCGGGACTGGGCAACGGCGGC…
165	OON23642.1	1323	4589	ATGTCCTTTGCGTTACCGCTGTGCCGCTTGAGCGCGGGCTTAAGCCACCGCATCGCTGTGGCCGAACGGTCGATTCTGGTAGGTAAATTCGCATGCCGCCTGTACTCGTCTATGGAAACAAAACGTATTAAAGTGGCAAACCCGGTCGTGGACATCGATGGCGACGAGATGACTCGCATCATTTGGGAGAAAATCAAAAACACCTGCGAATATTTCGACCTGGGTTTACCGAACCGTGATCACACCGATGACATGGTGACCGTCGAGGCAGCGAATGCGATTAAGAAGTGCGGTGTGGGCATTAAATGTGCGACCATTACCCCGGACGAACAGCGGGTAGAGGAATTCAAGCTGAAAAAAATGTGGCTGAGTCCGAACGGTACCATCCGCAACATCTTA…
166	OON18674.1	1326	4592	ATGTATCCGAGCGATCTGTCAGCTTGGTCCTTGGGTGGCCCTCCTAGCCAAGGGCCTGGCTATCCTCCTAGCATGACACCTGGCTATCCGCCAGCGCCTGGATATCCGTCTGGCATGCCTTATGACCAGCAGCAACCCGGTTATCCAGCCCAGCCGGGTTATCCAAGCCAGTTCCAGCCCGGTCACCCGGGCCAAACCCAGCCATCTTATCCGGCTCAACTGGGTTACCCGTCCCAACCTCAGCCGGGCTACCCGGCACAGCAAGGCTATCCTGGCCAGCCACAGCCAGGGCATCCGGGTTATGCGCAAAGCGGCTACCCTGGTCAGCCGCAGCAAGGTCATCAACAACAGGGCTATCAGCCGCAACCTGGATATAGCCCGATGGGCGGTGCGATCCAG…
167	OON18257.1	1329	4595	ATGGACAAGCTGGAATCACTGCTTGATCGGCTGGAAAAAGTTGTTTTGTGTTTAGAGTCGAGCCAGGACACTGGGATGAATCGCTGTCCGCAGACCAGTACGCAGTTTAGTTCTAAAGTCTACCTGGGGAATCCGAAAAGCAATAACAGTCTTAAAGAGTATGACGACCTCATTAGTGGTCCCTTAGCGGAATTTCTCACTCTGTCAAAGAAGATCGGGGGTGACGTCAAAGAACAGTCGGACTTAGTCCAAAAATGCTTTGTGTGCCAGCGCCAGATCATTGAAAATGCAGCACAACATGGTAAACCATCGGAGAGCCATCTGGAAGGTTTATTGCGTCAGTGTGGCGAGCCGGTAGCAGCTGTGGTACAGTATAAAGATAAAAAACGCAGCAGCCAG…
168	OON23758.1	1332	4598	ATGCGTGAAATTGTGCATATCCAGGCGGGTCAGTGCGGTAACCAAATTGGCGCCAAGTTTTGGGAAGTAATCAGTGATGAACACGGGATTGATCCGACCGGCACCTATCATGGGGACTCTGATCTGCAGCTGGAACGGATCAACGTCTACTATAACGAAGCCAGCGGCGGTAAATACGTACCGCGTGCGATCCTGGTCGATCTGGAACCGGGTACTATGGATTCTGTGCGCGCAGGCCCGTTTGGTCAGCTGTTTCGCCCGGATAATTTTGTATTCGGGCAATCGGGGGCCGGGAACAATTGGGCCAAGGGCCATTATACAGAGGGGGCGGAGCTGGTCGATTCCGTGTTGGACGTGATTCGCAAAGAAGCCGAATCATGCGATTGTCTGCAGGGTTTT…
169	OON17064.1	1344	4610	ATGGGCCAAGGTTACGGCAAGTTGCTCCCGTATCTGGATGCCGGTCCCGAAAATACCGAAGATAAACTGAAGAAAGCTTATAAACGCATTATCACAACGCTGGAGGTCCCAGTTAAATCGTCGATCGTGTGGAAACAGTTAGTTCTGGATCCCCGCAACGATCATAAAACCATGTCGAGCTTACAGGAAGCGGTTAACTTCATTCATGCGGGACGCGTGCAGAAACAGAACACTCTGATTATCACCGGCCAAGCGGATCAAGATCAGATCGTGTTTGCAACGGCTTATTTTATGGTGTTGTCCGGCTTACCACCTCATTATGCAGACTTCGCTGTTTCAAACGCCGTTAAGGACTTGGGCTGGAAATTAAACAAGCCCTATATGAACGCTCTGAAACTG…
170	OON17605.1	1344	4610	ATGGCCCGTTCAGGAACGTTAATTACGCCTTCGGGCTATCACCGCAGTTGGCGCGCGCTCATCGCGGCGAAATATAGCGGTGTTCATGTATCACAGAAAGCGTACATTCCGGGTGAAACGGATGCTGACCCGGCATTCCTGGAAAAATTTCCCCCCACGACGGTCCCAGTCTTTGAGGGCCAGGATGGCACCTGTTTGTTCGACGCGAATGCGATTGCCTATTATCTGGGGACGGATCAACTGCGCGGCGGACCTTTGGAGCACCTGGTGACCCAGTGGGTCAATTTCGCCGACAACGCGATCCTGCCCCCGGTTGCGACGTGGGTGTATCCCTGTCTGGGGGTGACGCAATATAACAAACAAAACACGGAGAAAGCTAAGAGTAATCTGCATGCGGTG…
171	OON16927.1	1353	4619	GACACACCGGCGAACTGCACCTATGAGGACGCGCGTGGACGTTGGTCCCTGAAAGTATGCCCACACCCGAAGGACTGTTCAGGATCGTATGTCGACCCGCTTAACGACTGTATCTTTTCCGCGGAGCCCCATGACGAATTCATTATCGATCTGCTGTATCCCAATCTGGCGGCGTCGGTAAAAGGTTATGGCACGACTGGGGCCTGGACCTTAATTTACAACCAAGGGTTCGAGGTGACCATCGCCCATCGTAAATGGCTCGTGATGTTTGATTTCGATGAAAGCGGTCGCTACTTTTGCAACCGTGGGCGCCACGGCTGGTCTCACGATTCACTCCTGCGTCAGTGGTGGTGGTTTGAGGCCACAAAACTGTCCGCGCCAGTGAGCTCATCTCCGGCA…
172	OON15490.1	1356	4622	ATGCGTGAATGCATTAGCCTGCATATTGGCCAATCTGGTGTGCAGGTGGGTAACGCCTGTTGGGAATTGTATTGCTTAGAACATGGTATCCAACCGGATGGTCAAATGCCCTCGGATAAAACGATTGGCGGCGGTGATGACAGCTTCGAAACCTTTTTCTCGGAAACAGGCGCGGGTAAACATGTGCCCCGCGCTGTTATGGTGGATTTAGAACCGACCGTGGTTGATGAAGTGCGCACTGGTACTTATCGCCAGCTCTTCCACCCGGAACAATTAATCACTGGCAAAGAAGATGCGGCCAATAACTATGCGCGCGGGCACTATACCATCGGCAAAGAAATGGTTGACCTGGTACTGGACCGCATTCGTAAACTGGCAGATCAATGTACTGGTTTACAA…
173	OON19238.1	1359	4625	ATGGCAAGTGGCCTGCGGGCAGAAAAATCTGGTTTCGCACGTGAAGTACAGGAGAAACTTAAAGGGAAATTTGATAATGTCCTGGCAGCCCGGACCCTGAAATGGATTCGCCTGCTGCCGGCCCCGGCAGGTATTCCGAATCATTTCACTGATGCAGTCCAAAAAATCCCGGCAGATATTGAAACCGTCGGAATGGAAGACTATGCCAAGTACCTGAACGATGGTCTTGTACTCGGCTATTTAATGGCTTGCCTGAACCCTAAAGTTACCTCGCAATTAGGTAGCGTTAAAACCTGGCAATTGGCAGATAACCCTGTGTTTGAAACCTCACGTCGTCGGGATCGCATCGGTCAGTTTTTACGTTTCCTGTCCGAATACGGTGTGGACGCGTCTAATCAA…
174	OON19532.1	1374	4640	ATGGTTGCGAAGGAGTTCATTGATTTCTACAACTCTATTGCGTATACCAATCGCGTGGCAATCGAGGATTTTGCTGACCAGCTTAATTTGTTCACGTGCATCTTATTCCTTATTACCGCGATTTTAATTAGCGCACGCCAATACCTGTTAAACGCGATTAGTTGTTACATCCCTGTGAAACCGGCCGGAGAAAACTTTAACAACTACCTGACCGATTATTGCTGGGTGCATGGCACCATCCCCCTGCGTGCCGACGAACGCACTCCGAGTACGGAACAGCACTGGGATCTTTACGACGCGACGCGCCGCATTACTTACTATCAATGGGTGCCGTTTGTGCTTGGCCTCCAGTGTATTCTCTTTTACATCCCTCACATCGCCTGGCAGGCGGTGTGTGCG…
175	OON20566.1	1374	4640	ATGTGTATTCGTTCCGATGGGGAGGTAAGTAATTACGAAGGTCAACCTTCACAAGTCCTGTTCACACGGAATTATCTTGGGCAGACGTCGTTCGATTTTCCAATGGACCGTAACTTCTTAACATGTCCGATTAATGTTTTGTTTCTGCTGGCGACGCTGTTTGGCTCCGGTGCCACCAAGGGACGCACCGCTTTAGAGATTGGCCAGACATTGCAGTTACGTCGCGATATGACCGAACATAACCTGAAGCCTGCGATGGAAGAAGTGAAAATGCTGTATCGTGACCTTTACCACGAATTGTCTGCGGAACAAACGGTGACTAATGATCGTCCGACCAACGTAATTAAAATTGCAAACGGTATCTTTCTGAAAGCCGGCTATGACGTCGATACTTTTTTC…
176	OON20807.1	1383	4649	ATGGTGCAGGAATTCAGTCATATTTGGCATGCCAGTAAACCTGGTGTGCGCCGCCTGGGAACTGGATTGGGGGGGGGCAGCACAGTCGGCCATCTCCTGGTTGGACTGCTGATCATCTACCGTCTGGCGCTTTTGATTTTTGTGTTTTCGGTTATCAAAGTTCGCAATCCACAGCAGACCGTTGCCTCTGTGGAGCATCTGCAGTCCGAAAGCCGTGTGTATCGTCGCGAAGAAAAACCATCCAAATTACAAGATAAGGCCCTGCTGGAAACCACCTATAACACGTTGCAAACTCGGTTGCGCCTGAGCAAACGTCCTGCCTACGTACCCTCCGTTGATAAATACATCAGCGCGATTGGCGCGCGCTGGGACGAACTGGAAAAAGCCGACCGTACCTAT…
177	OON23252.1	1392	4658	ACCACTGTTGCCCCAGAAACGCTGGGCAGTTCCACCAGCACTACTGGCATTCCAACCACTGAACGCACGGCAGGTGGTGTAGTCAACAATCTGTTCTCGAATACCGGAAACGAAGAGAACACGTCAACGCCGAAATCTAATATGACTACCGAAAAAACGGCCGGCGGTATGCTTTTACGCCATCGCGTCGCGATCAGCCAGGAGAGCTCCAAGGTTCGCGGTCGTATTATCCTGGCAAACACTCGCTTGGAAGGTAGCGATGCCTGGGGGGTGAATGCCGAGCAAGCAGAGGCTGCTTGTGAGCGCATCGCTAACTACCAGTCGCAAACAGGGGGGTCACGTAATTCAATCTTCCGTTCCTTCCTGCAGCAATTTATTAGCTTTGAGCGGAAAACTAGT…
178	OON22549.1	1392	4658	ATGCGCGAAATTGTTCACATTCAGGCCGGCCAGTGCGGTAACCAGATTGGTTCGAAGTTTTGGGAAGTAATCAGTGACGAGCATGGGGTTGACCCGACGGGCAAGTACCACGGAGATAGTCCATTGCAGCTTGAACGGATCAATGTCTATTTTAACGAAGCGTCTGGGGGGAACTACGTCCCGCGCGCCATTCTGGTTGACCTGGAACCGGGGACGATGGACAGTGTGCGTGCCGGCCCATTTGGCAAACTGTTCCGCCCCGACAATTTTGTCTTTGGGCAGTCAGGCGCTGGGAACAACTGGGCGAAAGGTCACTACACTGAGGGTGCAGAACTGGTGGACAATGTGTTAGATGTTGTTCGCAAAGAAGCAGAATCAACTGACTCGTTGCAGGGTTTT…
179	OON15830.1	1407	4673	AAAACTGAACTGAAGGAAGAGAATGATGTTGCGGTTTTGACGAAAGAGCATTTTGACCAGGTTCTCGACGAGTATCAGTATGTGATGGTGAAATTTTACGCGCCGTGGTGTGGTCATTGTAAAGCACTGCAACCGGAATATGAGAAAGCAGCAGGTATCCTGAAGAGTAGTGATCTTGATGTCTTGGTTGCGAAAGTTGACGCGACCGTTGAAACCGAGCTGGCGAGTGCGCATGGTGTGTCAGGTTATCCGACCCTGAAATTTCGTAAAAACGGCAGCTGGATTTCGTATAACGGCGAACGTACCGCGGAAGCTATCGTGGACTGGATCAAAAATCGTTCACAGCCGGCGCTCCACGTGATGAACACCGTGGGCGAAGTGGAGAATTTTGTTAAGTCA…
180	OON18177.1	1416	4682	ATGCTTTCGCGGATGATGCGTCGTGAATGTGCTGAAAATCGCTGGGCTTATGACGAACCGCTTCCGGTCTCGCGTTTGCTGTCGGTGATCTCCCTTAAGATGCAAATCCCTACCCAGCGTTACGGCAACCGTCCATACGGTGCCGGGATGCTGGTAACCGGCTATGACGCGTTGGGCCCGCATGTTTATTACCTGTGCCCTAGCTCAAATGCCTACGATTGCAAAGCGATCGCCATCGGCTCCCGTTCTCAGTCGGCGCGCACATACCTGGAACGTCATCTGGAGGAAATTAGCGTGGCCTCTCTGGATGAGCTGATCTATCACGGCCTGAAAGCGCTGTCTGGTACCCTGCCCAACGAAGTCGAAATTACCACCAAGAATTGTTCCTTAGGTATTGTG…
181	OON18828.1	1425	4691	CATGAACCACGCGAATTTACTGCTGACCAATTTGACACCCAGGTGAAGCAAAAAGAGTATACCTTGGTCATGTTTTACGCCCCTTGGTGTGGCCACTGCAAACGCCTGAAACCGGACTACGAAGCGGCCGCTAAAGTTTTACATGCATCGAAAGAGAATGTCCAGCTGGCACGTGTGGACTGCACGACTCAGGAGTCACTGTGTACGAAATTCGGGGTGGGTGGTTACCCGACCCTGAAATTTTTCAAAAACGGTGATCTCGTATCAGATTACTCCGGGTCCCGCGACAAGGATGGTTTGATTCGTTTCATGAACCAACGGAGCCAACCAGCCTCAAAATCGATCCTGAGCCCGGATAAATTAAAAGAATTACTCGACAGCGAAGCGGCACTCAACCAG…
182	OON23371.1	1428	4694	ATGGTGATTATTGAAGCTGAATGCGGTTATTACCGCAAGCTGGTCTGCTACGCTGCGTGTCCGGGCCGTACTCGCCAGCGCGAATGTATTTCCATCCATGTTGGGCAGGCGGGTGTGCAAATTGGTAATGCATGCTGGGAATTGTATTGCCTGGAACACGGCATCCTGCCGGATGGGCAAATGCCCGATGGAACCGGCGTCGGCCCACACGACGGGTACCACGATTCGTTTTTCAGCCAATCCGGTAGCGGTAAACAGGTCCCGCGTGCCGTATTTATTGATCTGGAACCGACAGTGATCGATGAGGTCCGCACCGGCACTTACCGCCAGCTGTTCCACCCTGAGCAGATGATTACCGGGAAAGAAGATGCCGCTAACAACTATGCCCGCGGCCGCTAT…
183	OON13836.1	1473	4739	ATGAGCGGCCATTCCGGCAGCTCCCATTTACACCCGCCGCCTCCGCCTCGCGAGCAATTCAGCTCTTCGGTGACAGACTTACGCCACAGTGACGGCAGTTCTATTCATAAACAACGCTTGCATTCGGAAGCCGACTCCAAAAGCACATTATCGTTGGCTAGCCGCCTGTGGGCCGAGAAACAAGTAATTCGCATTCATGTGTTCGGCCCGTCCCTCGCTACAACGAATGGAACCCTGTATAACTTCACAGCTAAATATTCCAAGTTTTATTGGCTGCGCAGTAGCTTAGGGCTTGAATTTGAAGGCATCGAACGCACCAACGGCGAGGCCCTCCTTTTAGCACCTTCCGAGATTCTTCTGAGCGAACGCGGCTTACGCCGTCGCTCTCGCACATTAGAC…
184	OON22988.1	1476	4742	GAACTGGAGAAAATTCGGCTCGATTCGCATGGCAACTTTGTTGACCGCCATGGCCGCGTGATGTTATTTCATGGTTTTAACGCCGTTACTAAAAATCCGCCCTGGTATCCGGAAGAAATGACGAACACCACTAAACTGAAACTGTGGCAGTCCTGGGGTATTAACGTTGTACGTCTCGGTGTTATCTGGACCGGCGTCATGCCGACGAAAGGGTATGTAGATAAAAACTACATGAAAAAAATCGGCGAAATCATCGACCTGTGCGCGCAATATGATATCTATGTCCTGATGGATATGCACCAAGATGCGCTGTCTTCCGAATTTGGTATGTATGATGGCATTCCGCGCTGGCTGGTCGACGAAGCTTGTAAAACGCCATGGTGGCTGCAGTATCCCTGG…
185	OON16463.1	1482	4748	CAGCCGATCTCTATCCTGTCCAGTGGCGCGGATGAAGAGAAAGCTGAAACGGCCCGTCTGAGTTCATTCGTGGGCGCTATCGCAGTGGGCGACTTAATTAAAAGCACCTTGGGACCTAAAGGCATGGATAAGATCCTGCTTAGCTCTGGTGATTCTGTTGTGGTAACCAATGATGGTGCAACCATCCTGAAGAGCATCGGGGTTGATAATCCTGCCGCGAAAATTCTGGTCGAAATGTCAAAAGTTCAAGACGATGAAGTTGGCGATGGCACAACCTCAGTTGTCGTGCTGGCGACAGAACTGCTGCGCGAAGGTGAACAGTTGATCGCGGCGAAACTCCATCCGCAAACAATCATTCAGGGTTGGCGCGAAGCCGCGCAGCTTGCGATTGAAGCGTTA…
186	OON20812.1	1485	4751	ATGACGGAAGGTAAGGGCGATCCCTGCCGGGTGGTTGAAGACTCATTTGGTGCGATTGAAGTTCCGCTCGACTCGTATTATGGCGCACAAACGGAGCGGAGTCGCCGTAACTTCAACATTTGTCTCCCGCAGGACAAAATTCCACTGAGCGTCGTCTATGCGTTGGCCATGCTGAAAGAAATCGCCGCTGGTATTAATTGTGCAAAAAGTCGCATTAGCAGTGATGAAGCCACCGCCATCATCGGCGCCTGCCGTGAGGTTTATAGTGGCAAACTTGATGACCAGTTCCCTTTGTCAATCTGGCAGACCGGGTCAGGCACACAAACCAACATGAATGTGAACGAAGTTGTTGCCAACCGTGCGACGGAGCTGCTGTGCGGCTCACGTACAGGCCAGCCG…
187	OON23283.1	1494	4760	GTGTCTGAATTAGTATCTGAGGAACTGCAGAATTTGCGTAAGCAGTATGAATTCCTGATCAATCGCAGCTTACAGCTGGAAAATTCCAATCGGACCCTGCAGGACAAAATCCGTGAGTACAAATCCTCCAACAAAAAGATGGTACGTGATCTGCAAGACCGGGAGGCGCTCCTGGAGAAACTGCACGAAAGCCATGCCCGTGAAAAAAAAACGCAGCGTCACCTGAGCGAACTTCAAGAAGAGCAGTCGCGGCTTGCGCGTGACTACGAGATTCTGCGTCAATCCTACCAACGTAAAGAGCATCAGTTAGGCGGCTTGTTCTCTGAACGTGCGGATCTGTACCGCCGGCTGGATGAAAGCGAATACGATAAAATTCTGCTGGAACGCCAGCTGGAGGCA…
188	OON16001.1	1497	4763	AGTTTCGCCATTTCCGCTAGTGGCTCAGAGAACACCGGTTCTGTGTATCGTGATGTTTGTTGTTGCGCGCTGGGACGGCTGTCCCGCGTTGTTTCTGATGTAGTTTCTCGCATGGTGGCTACGAAAGAGCATATCAACATTGTTGTGATTGGCCACGTTGATAGCGGGAAATCCACCACCACTGGTCATCTGATTTACAAGTGTGGAGGGATTGATAAGCGCGCGATTGAGAAATTTGAAAAGGAGGCCGCGGAAATGGGCAAGGGTTCGTTTAAATATGCTTGGGTGCTGGATAAATTGAAAGCAGAACGCGAACGCGGGATCACGATTGACATCGCGCTGTGGAAATTTGAAACCGCAAAATACTTCGTGACCGTGATTGACGCTCCGGGTCACCGC…
189	OON23885.1	1539	4805	ATGGAGTGTTCAGCTGCCACCCGCCGTGGCCTTATCATTGGAGCGACGGTCGTAATTGCGATTAGCGCGGTTGCGCTGATTATCGTGGCGGTCTTGTATGCGCTGGCGTCGAATGTGGGCCTGATGCACGCGGTTGTCTTAGATGCGGGTTCTACGTCCACTAAATTGAACCTGTATGAGTGGGTGGATGATCCGTTTCGCACTAATGCTCAGGTTAAGCAGATTGCTGATAGTCGCGTCCGCCCGGGCATCAGCGCCTTCGTCGATCAACCGTTTGAGGCCTACAAAAAACTGGAGGAACCTTTGAAAGCTCTCGTGGCGAACTTATCTGAGGAAGAACGCAAAAAAACGCCAGTTTACCTGGCAGCGACTGCCGGAATGCGTCTTAAACTGCTGGAA…
190	OON18049.1	1563	4829	ATGCCTCGTCTCCTGTCAACTTCAAGTCAGCTGCGCGCGGGCACCCCAGAATTTAGCAGTATCTTGGAAGAACGTATTTTGGGGCAAACCGTGCAAACAAATTTAGAGGAAACCGGTCGCGTCCTGTCCATTGGCGACGGCATCGCGCGGGTATACGGCCTTAAAAATATCCAAGCAGAGGAAATGGTCGAATTTTCAAGCGGTTTAAAAGGCATGGCTCTGAACTTAGAAGCGGATAACGTGGGCGTGGTTGTATTCGGTAATGACAAATTAATCAAAGAAGGCGATGTGGTTAAGCGCGCTGGGGCCATTGTAGACGTACCGGTTGGAGAAGAACTTCTGGGACGCGTTGTGGATGCATTAGGAACCCCGATTGACGGACTCGGTGCCATTAATACC…
191	OON18176.1	1566	4832	ATGGCAAAAGAAGATAACGCTGTTGGAAGTCCGTCCATGGGTATCAGCAAAAAGCGCTCCAATAACCCGACGCTCCGTTTAATCAAAATGAACCGCCCGGAGGCAGTTAGTCTTACCCTGGGGTTCCTGTTCGCCATCCTGTCATCCCTTGCTTTTCCCGTGTTTGCCATTTTGTATTCGGAAGTCTATGACGGCTACTTTTTTGGCGTGGCCGGAGAACGGCTGATTAAACGCATTCGGGGACTCCTGTTCGAGTCGATCCTGCAACAGGAAGTAGCCTGGTTTGACAGTCGTGAACATCAGCCCGGGTACCTCACTGCTCTGCTTGCGACCGAAGCAACCAAAGTGAGCAAATTTACGGGCGCGCGCCTTTCTAGCGTCCTGGAAGCGATCCTGATC…
192	OON16694.1	1569	4835	ATGAAGAGTTTGCGCACCGTCTTCTCTGTGGCCAAACTTCTGCGTCCGAACGTCGGCATCACCGCGTACGTAAAACCGTGCGCCGTTTCTAACTTTATTAACGGTCGGGGCTTCGCAGCTCAAGCGCCGGCCTCGGCGACGCCAGTGGCGGCTCCATCTACTGGCCGCGTCATTGCTGTAATTGGCGCCGTGGTAGATGTGCAGTTCGACGAAAATCTCCCACCGATCCTGAATGCACTGGAAGTTAAGGGTCGCACCCCGCGCCTCATTTTAGAAATTGCCCAGCATTTGGGTGAGAATACCGTCCGCACTATTGCGATGGACGGTACTGAAGGCCTGGTTCGGGGTCAGGAATGTGTTGACACCGGAGGACCGATTACGATTCCGGTCGGCCCAGAA…
193	OON23370.1	1575	4841	ATGCCTCTTGTGATTACTAAAGGCTCCGGTTTCTTAACGGCTCCCCTGGCCCGGTATTTTGTCTGGCATTGGCAGAGCGATGAAGCCGAAAATTTAACCTCTACGACCCAGACTGACGGTGACGCCAAAATTGACCTGGAGCCGACTCCGTCTAAAAAACCGAATCAGACGAAACACAACGCCGCGCTGCTGGTTACAGTTGTTATTAGTAGTTGCCTGACAGAGCGTGAATGCATTTCAGTTCATGTGGGCCAAGCGGGCGTTCAAATGGGGAATTCCTGTTGGGAATTATATTGTGTCGAACATGGGATTCAACCGGACGGTACCATGCCAAGCGATTCGTCTATTGGTATCTGTGATGGTAGTTTTAACACGTTTTTCAGCGAGACGTCCAGCGGC…
194	OON18703.1	1602	4868	ATGAGTAGCGCTCGTTGGCTTATGGCCTTTTGCTCTAAAACTACGCAACTTGGGTCGACCCGCCTGAGCACTCCTTTATTCACCGCTCCTCTGAGTAACTACAGCACTGAGGCGGATGATATCCCGTTCCATGTTATGGTTGAAGGCTTTTTTAGTAAAGCCAGTGCGATGGTCGAACGCAAGCTGATTAAGGACCTGAAAGTGCGTCTGCCAGAATATGAAAAATCCAAAATCGTGAAAGGTACCCTGGGTATTCTGAAACCATGTTCCCGCGTCTTTGAAGTCAACCTGCCGTTCCGCCGTGATGATGGCACTTTCGAGATGGTGCAGGGGTTTCGTGCACAGCACTCAGTTCACCGCCGTCCGACGAAGGGTGGAATCCGCTATTCCCTGGATGTG…
195	OON19150.1	1629	4895	ATGGGGGATTATCGCCGTGTTGTGTATCCTACGAATAGCAAAGGCCAGGTATGCGGTCGTGACGTGCCGCCGTTCCTGTACTTTTTTGACTTATCGCTGTGTCTGCGGATGGCGCCCGTGGCGGTGTTTACGGGTTGTCCAACCCCCCAGGTTTGCGTTAGTAGCTGCCCCGATTATTACTGGTCATGGAAAAGCCCATATAACACCCCTAATCCGTTGTCCGCTCGTGAACTTATGATTTGCCTGGACGGTAAAAACGCCACCGATCCCGAGTTCTTTCATGTGCCCATTGATGACCTGGTTCGTACGCGCAAGTGTGCACCATACACCTTTAACTCGAAACCGGTATTCGGTCGTTGTATGCCATCGCAGATTAACCGCTTATTGTCTAATGGGACA…
196	OON20109.1	1641	4907	CATCAAAGTAGCCGCGAAGGAGAACACGAGGATTATCATACAGCACACGGTGGTGGTTCTTCTCTTTGCTGTTCGGGCCAACACCAACCTGGCGAGTCGAACGGTCATGGCGGTGGTACTGTAATGAACCCGACGCATCACAACGACCACCACAAATGCGGACACAACAAAACCGAAATTAAGCCAGATCCGAAAAATCTGGCCGTGATTTTGACGATTGAATATCTGCCGCCGGAGGTGTGTACCAAATTGCAATTTGGTCTGAACAAAGAGAAAACCGCGGTTCAATATGAAGAGGTATTAATTCGTTACCGTCGTCTGCATCGTGCGATTCTGCCCACACTGGCAGAACACACCGCTCTGACCAGCTCACTGCACATGACCACGTTTAGCATCACT…
197	OON22593.1	1662	4928	ATGCAAAAAATTAAAGATCTGAAAAAAGCACAACTGCAGAAATCTTTAGAAGATATCAAAGCTAATTTAACCGATTTAAAAAAATCCAGCGATGAACTGCTGTCATTGACCGAGCTGTCCTTGACCGAGCTCCAGGATAAACTGAAACATAAAGCGGCAACCCCGCTGGATCTTCTGCACGCATTCCAATTAAAAGGGCTGAAGCTTCAAGAAAAAGGAAACAGCGGTATTTGTCAATTTATCAACGAAGCTGAAGAGCAGGCCAGCCAACTGACGGAAAACCGCCCGTCAGTTAAATCTGAGCTCTTTGGCATTCCCATCAGCGTCAAAGAGCTGTGCTCGGTTAGTGGATATGATGTAACCTTCGGCCTGTGGAAACTCTGTCAAAAACCCGCGAAG…
198	OON21514.1	1671	4937	ATCTTTTATCGCTCGCCAGTGCGCCAAGCCGGCGTACCGTTGGTAACTCGCATTGCGAGCTTGTCATACAAAGCAACGAATGAACCGTTTCTGCAGTACAAACGCGGATCTGCGGAACGTCAGCAGTTAGATTCTACAATGCAGTCGATGCTGAGCCAGGCGCCGTTTGAAGTACCTTTATGCATTGGCGCTGAGGAACTGACAAGTAGCGAAGCTAAGAAACAAGTACTGCCGTTTGATCATGGTCGCACCTTGGCGAACTACTATTATGCAACGGAGCAGCAGATTGATCAGGCGATTGCGGTTGCGCTGAAAGCCCGCCACTCGTGGTCTCGCACCAGTTTTGATGAACGCGCTGGCATTTTCCTGAAAGCGGCCGATATCATCTCCGGGAAACGC…
199	OON20381.1	1683	4949	ATGGGTGACAGCAAATTTTTAGATGACTGTAGCGTGCTGGTTCTCGGTGATAGTAGTAAAGTTGGTAAGCTGCATGAAGACAACAAACTTCTGGAAACAGTGCAGCTGAATAAATATGATTATGATCTGGTAGTCATTGGTGGAGGCAGTGGTGGTCTGGCCGCCTCCAAAGAAGCGGCGAAATTCGGTGCAAAAACCGCTGTACTCGATTTTGTAAAACCTACTCCGAAAAATACCGTCTGGGGACTGGGTGGCACCTGTGTGAACGTCGGTTGCATTCCGAAAAAACTGATGCATCAGGCAGCGCTGCTGGGCTACTCTTTAGATGATAGCGAAAAATTTGGTTGGGACGTCAAAAAAGACGAAGGTAAGTTAGTCTGTTTTGGGAGTGACTTTCTC…
200	OON14610.1	1689	4955	ATGAAGCTGTTGTCCAACTTAGCCTCCAAGCAGCACGAGACTCTGGTCCGCCGTCTGAAACGGGAAGGTACTGTTTGGGAAGATCCGGACTTCCCGGCCGATGATAGTTCGGTAGGGATGAGTAAATTGCGCGGGAAGTTGGAATGGAAGCGGCCGAAAGATATTAATCCGCGCGCCGAATTTTTCGTAGGAGGCGCATCTCGTTTTGATATCGAACAAGGCGAGTGCGGCGACTGCTGGCTCCTCGCCGTGGTTAGCAGCATCAGCTCCTACCCTGCGTTATTCCAGCAGGTGGTTCCGCCAGATCAGCCAATGCGTGGTGAAGACTATGTTGGCGTGTTTCGCATGCGTTTTTGGCAGTTTGGTCAGTGGGTAGAAGTTCTGGTGGACGACCGGTTA…
201	OON22652.1	1701	4967	ATGTCGTCTGACAAAGGCACAAACGAAGCGACATTCACTTATGCTACAACCGATAACCAGACGATCGAAGCGGCGCTGCAGCAGCATCCGGTAACGTACATCTGTATTCCTTCGGGCACCGAAACCATTGTGGCGGAAAACAAGTATTTGATTCTGGACGACTCAGAAACTGCTACGAATTCGAACCTTAAAACGACCGGTGAGGACAAAGAAGAAAAATCGCCGAAACAAAACTCTATTATTACTGTTTTTACCATCTGGAATACCATGATGGGTACCAGCGTTTTAGCAATTCCCTGGGCCCTTGCTCAGGCTGGCTTCGGCTTTGGTATTTTTCTTATCCTGTTAGTTGCCGGAATTGCAACCTACACAGCGTACTTGGCGGAACGGATCACAGGC…
202	OON16184.1	1746	5012	CAACAGACGGAAAACACGGTCACTAAAACAACTGTTACGAAGGACGGTGAGGTTAAACTGGAAGTCACCTGCATCGGCGATAAACGCGACTTTTGCAAGGGTAAGCCGCAAGGCTTCGAATTCAGTGATGGCTGTCGCCCATGCCAGTGTCAGCCGTCGGATGCTTTTTGTACGAGCCAGGACTGTGAAACGCTGGTCGATCCGAAGACGGATCCGGAAGAATACTGTAGTAATATCATGAAACAGAACAGTGAAGCTCTGCGTCGCATGAACGAAGGAAAAGCGACCGAAACGACGGAACAGAAAAGCGAAGGGCCTGAGAATATGAAAACCCTCAAGAACAATGAACCCCAGGCGACCGAGAAAGCTAATCATGTTCCGCACAGCAAGACTGAAGAT…
203	OON23650.1	1767	5033	ATGCGCCGCGCTAGCTCTTCTACCGAATTTATGAAAGCCACTCGCCTCCTGGTGAAAGAGCGTATCATTGAGCGTGACTGGTTTTCGACGGCCGTGATCTTGGCCGCGGTCCTCCGGGCGGCGGCGAGCCGTCAGCTGGACAAATGGAAAGATACCAAGGATGGCTCACGTCTGACGGAGGGCCAGAAGGAACTTGGGGTTACCTGGACACTTGCGATCACGGTATTCCTGACTTGTTTTGGCTCATCGTTCATTATTGGATATAACATCGCCATTATCAACCTCCCCGGGACGTTTATTAAGAAATTTCTTCAGGAAAAAATTCTGAATAACTCCACGGGTAGCGGAATTGTGGATGCCGAGTTCCTCTATGCACAGGCGAGCACTGCCTTTGTGGTC…
204	OON14832.1	1779	5045	ATGAGCGTGTCTCGCTCGGTTACCGGCGACTCAGGCGTGAACGCCCAGGAACAGGGAATCTGCGCAATTACGGTCCCGATTAATGTATGTAATCAGTTGAACAGCAGCGATCACGATTGTTTGGTTCTGGTTACCGATGACGTTTCAATTCTGCCGGCAGAATTTGAGCTGATTAGCCAGTGCCTGTCAGCGCAGAATAGTATCGTACCAGAGTTCCATAGCGGGGTTCACTTAATTTACTGCGAATCCCTGCCGAGTAAGCGCATTGTTTTGTCCTTCACGGGTTCGCTGGACCGCGATTACGATGACATTCGTCGTGTGAGCGAGGCTGCGCGGGATGGCATCAGCCACGCACTGAAAATTGGCTCTATCCGTCCTTTACTGGCCCTGACTCCGCTG…
205	OON20389.1	1857	5123	ATGTCCCTGCCAGCGAATTTAGAAAGTGCGATTGCAGATTTACCCCCGAACGTCCGCGCATACGTCAAAGAGAAGGCAATCTGGTGTCAGCCAGACAGCATTCATATTTGTGACGGTAGCGAAGCGGAAAATAAAAAATTCATCGAAGAGCTGGAGAAGAGCGGTGCGATTCACCGTCTTAAAGCGTACGATAATTGCTGGATCGCTCGCACGGACCCGGCCGATGTGGCCCGTGTGGAGTCGAAAACCGTGATCTCTACTCCTGACCAACGCGCTACTGTCCCCAAAGTGAAAGAAGGCGTTAAAGGAACGCTGGGTATTTGGATGTCTCCCGAGGATTTACAGAAAGCCTTTAACGCACGCTTCCCTGGTTGCATGAAGGGACGCACCATGTACGTC…
206	OON13613.1	1869	5135	ATGAGCCTGGAACTGGTGAATATTATTCCGCCTTTGCCGCGTGTTGTGCGGGGGAAAAGTGTTGTGTTTGGGGAAGATCCGAAAGGTAATTACGTCCTTTATGGGAATGGTAACTCCGTTATTATTCGTAATCTTAAAGATGTGTCCAAGAACGATATGTACACGCAGCACTCGGGCGCGGTTAACGTGGCAAAATACTCCCCGTCAGGTTTTTACATCGCGAGTGCGGATAAATTCGGAAAAGTTCGTATTTGGGATACCGTAAACGCGGAACATGTCCTGAAGAACGAATTCCAACCGTTCTCCGGTCCTATTTGCGATTTAGCCTGGACATCGGATAATCAACGTATCATCGTTGGCGGTACGGGCCAGTCTCAGTTCGGCGCAGTGTTCAATGCC…
207	OON16932.1	1878	5144	GAAGAGAAGAAAGAAGATTATGGGACCGTAGTGGGAATTGACCTGGGGACGACGTATAGTTGCGTTGGCGTCTTCCAGAACGGACGTGTGGAGATTATCGCAAATGATCAGGGTAATCGTATCACCCCTAGTTACGTCGCTTTTACGGCAGAAGGGGAACGCTTGGTAGGTGATGCCGCCAAGAACCAATTGACCACGAACCCGGAGAATACCATCTTCGACGTGAAACGTCTGATCGGTCGCACTTTCAACGAAGAAAGCGTCCAGAAAGATATTAAACATTTCCCGTTTACAAACGATAAGCCGTACATTCAAGTTAAAGTCGGCAGCGAAACGCGTACCTTCGCGCCGGAAGAGATTTCCGCAATGGTCTTGGGAAAAATGAAGGAAAGCGCCGAG…
208	OON14523.1	1944	5210	ATGCCGGCTGTTGGCATCGACCTCGGTACTACATATTCTTGCGTTGGCGTTTTCCAACACGGTAAGGTCGAAATCATTGCGAACGATCAGGGAAATCGTACAACTCCAAGTTATGTGGCCTTTACGGATACAGAACGCCTGATTGGGGATGCCGCGAAAAATCAAGTGGCGATGAACCCAAATAATACGGTTTTCGATGTGAAACGCTTGATCGGCCGCCGCTTCGACGACCCAAGCGTGATCGCTGACCGCAAACATTGGTCATTCGAAGTTGTGCAAGAAGGTGGCAAACCTAAGGTACGGGTAGAATATAAAGGAGAAATGAAAACCTTTTCCCCAGAGGAAATCTCTTCCATGGTACTGACTAAAATGAAGGAAACCGCCGAAGCCTACTTGGGT…
209	OON21679.1_C	1947	5213	ATGGCGACCGAGGTGGATGCCGGGGATAACGGACTTACTCAAGAACAATATGATGATCTGTGCAAGCGCTTTAGTTACTTGAGTTCAAGCCATTGCTTAGCGTGGGGCGACATTAAGGATGCGTTGGACTTGTTGCGTGTACCCCTTGCCGGTCACGAGTTACGCGAGTTAACTGGTACGCCTCAACAATGGTTGACTATGGACGAGTTCGCACACTTATACTCTCGCGCCCGCGATCTTAAAGACACGGCAAAGAACATTCGCAAAGCATTACTCCTGAAGACGGTCACGGATGTTAAAGCCTTCACATCTGATAAGGATGCCGAGGTCCGCCATTCGGTGTCCAAAGCAGAGGAAGTGGGCTTCACGAACTGGATCAATAAGCGTCTTGCCGGTGAT…
210	OON22441.1	1971	5237	ATGACCGAAATCAAATTCGTGGCGGAAGAGACCGATCTCCATTTGCTGGAGTGCCGCAAAAACAATTTCGAAACCGAGAACATCCTGCTGCTTCTGACTGTGGGAGTCGTGGAAACAATTGCGCCAAGTGCAAACCACGGTGTTACCGAAGCTGCCAGCCTGAGCGAACCCCAGCGCCGTAAGCCGAAACTGGTCCTGTTAAAACCGGCTCCTACGAAGTGCAAGCTTCCGAGCCCAGCCCCACAGCAAAGCCCGGACAAAATTAGCCCAAACTTAGACAAAAGCACCTTCGTCAAGCCAACCCCCGCGACTACCGTGAATATTAACAACCCACAGACTGTTGATCAGATTGCACATGAACTGGCGCACAACGATGCGCGTCCTGCTACCTGGGCAGAT…
211	OON17288.1_C	1989	5255	TCGATCAGCAGTCTGGTGGCGGGCATTGACGGCAAGGCGAAAGAGGGCGAGAGCAGTGGCTTAAAGAACACCGTCCACGTGGTTGTGAATGAAACCTCACTGTTTCTCAAAGATATTCCGGTGCGTGGACGTCGTGTGACTACCGATCTGTTGGTGTACCTGCAAACCGACTTGACCCGGAGTCTGTCCAAACTCGTGAAGGACATCTTGAAAGAGCTGCTGGTTCGCTACAACGTCCGCAAATTAATGGATGAGGCAACCACCCTGAGTAGCGGCGTGTCCCGCCTTCAAACCTTAATTGACTTCGTCAAGTCAACTAAGACTGAAATTGTGAACGGCATCAAGGAGCTGAAGAAGAAGATGGACTTACTTCAGAAGAAGTTACAAACCGACATGGAG…
212	OON22569.1	2034	5300	ATGGGCCTTTGGACACGCGATAATGCTCCAGTTCGCGAAGCCAACCTTTATGGTGTTCATAATTTCTTCATGGGTTTGAGTTTGGATGGCTCGGCGTTCGGTGTGTTCCTTCTCAACAGCAACGCGCAAGAAGTTCTTTTAACCCCTTTGCCGGCTATTACATATCGGGCGATCGGGGGCATCCTGGACTTCTTCATCTTTACTGGCCCGAATCCTATGGATGTGACCGCCCAATACCTTAGTCTGATTGGTCATCCACTGCTGCCACCGTACTGGTCCCTGGGTTTTCACTTATGCCGCTATGGCTACCGTGACAGCGAGGAAGTGGCCAATACCGTCGAGCGTAACGTTCAAGCGGGGATCCCGCTGGATGCGCAGTGGATTGATATCGATTACATG…
213	OON23076.1	2106	5372	ATGGCGGATCTGTCGGTGTTAGCTCACGGAATCCCTCTGAATCCGCTGCCGGCCTGGCGTCCTCGTGATCCGAACATCGCGCACGCACCGGCCTTAAAACCGCAGCTGACGCAAATGGAAAAACGCATGGCTGTTGCTAACGCTCTGCGCTATATTCCGGCGAAATTTCATGAAGAACTGGCGACCGAATTCGCAGCGGAACTGGCAACCCATGGTCACATTTATATGTACCGTTTCCGGCCGGATCCGATTCTGCTGAAAGCACAACCGGTAAGTTTATATCCAGCGACCTGCGTGGAGGCAGCCGCCATTATGCTGATGATTTGTAATAACCTGGATCGCCAAGTTGCCCAATTTCCGGACGAACTGGTAACTTACGGCGGCAATGGCCAGGTCTTC…
214	OON21890.1	2118	5384	ATGGAAGCTCTGCCCGCGTCGTCTATGGAGGTATCCGTTGGCGGCTATAACAATAAAGAGAACCACGCCACGGATATGCACGTGCAACAGGGGAAAATGTTCAGCTGGAACGCCTCTCAAATCGCTGGCACGCCGGCGAGTGAGGCTGCTATCCAGCCTACTCAGCGTCAACATCCGTATTACGCGGCGGATTTTGGGGTCCTGCGTGGTTCAGGAAGCCATCCGTCACCGAAACCGCCGCGTCCGACGTCGCCACCGACGCTGTCTCCGCTGGATTACCAGCCGTACCATTCGGAAGATGGGTTATCCCAGAGTGATATCGTGCAACGCCGTCTGAATCTTGTCAATGCAATGACCCCGAGCGGGTCTGAGGTGAACGTACATGTGCGTGGCTCGGTT…
215	OON21719.1	2160	5426	ATGCAGGTTGAGCCTCTCAAATCCCTGCAGCAGAAAATCATTAACGATGAAGCTAACCGTTCTTTCACTAAAAAACACTTAACGAATCGCATTGTTGATCAGTACGCTGACAAAAAAACTTCTTTCGGCGGCAGTCTGGCGCAATGCGTCTCTCATAATGCGCGCAACCCGCGTTGTATTCTTCCACGTGCCTGCGACCTCGATGCCTACGAAGCGTTCCGTGAATTTTTTGACGCGGTTATCATCGATTATCATAAGGTCAAAGGCGACAAAATTACCCATCCTAAAAGCAATTTTGGGGACTTGAATAGCCTGAACTTCAAAGATCTGAACGCCGATGGAAACATGGTGGTCTCAACGCGCGTCCGTTTGGGCCGTACAGTCGCAGGCTATGGCTTT…
216	OON20055.1	2205	5471	ATGTGCGAGGAGGTGGACATTAACTGGGATAATATTCAGAAATATGCTGGTATCGCGAACGTGCACTTAAAACACGCGGCGGACTACCACCGTTTTTACTATCGCACCAAACAACTGAATGTAAAAATCCAACAGACGCGTGAAGAGGTCTATAACGTGTTCCGCATGCAGAACTGGGAACACTGCGATGGTGTTCCGAGCGAAGCAAGTCGCCTGAAAAATATCCTGAAAAAAAGCCTTGACGAATTTGAGTATTATGCACGCGAAGCGGAGAGTCTCGCGGCACAGGCCCATACGATCGTGCCGATTTATATGCGTTCACAGCCGCTGCTGACCGAAGTGGAAGGGGTGATGTTGTGCGACTATGATGTTGGTGAGTTCAGCTTCTTAACCGGTGAT…
217	OON22462.1	2256	5522	ATGAGCAAATTCGATCGCGTGGAGTTAGATTACCATAAATTAGAACACAACATCGGCATTTATGTAGTCGTATTCCACAACCCGCAGTTTTTAAGTAAAGAGATCAAGCGTGGTGCGTCGTATCTGTTGCTTCGTCCGGACCGCGTTGCCATGCAGGACGCAACGGCGCAGATGGCAATCCTTCAATTTGTGTCCAGCGGTCTCCCGCGTGTGGCCGTGCCCACCACCGTACATTGCGATCATCTGATTGAAGCACGTGATGGAGCCTCCTCCGATCTGGATCGTGCTAACGTTAGTAACAAAGAAGTATACGACTTTCTTCAGAGTGCCAGCGCCAAATATGGTATCGGCTTTTGGAAACCCGGATCCGGAATCATTCATCAGATTGTTCTGGAAAAT…
218	OON22327.1	2259	5525	ATGAGCGAATCGAGTGGCCGCAGCAAACAGAGCTGCTTGGCCTGCTGCGAGAATTACCTGGATACCGTTCGGGTTGGGGTTGTGCGGAAAAAAGCGCTTTCAGCCGATGTGGAAGGTCTGCTCAAAACCAGTTTACGCCGTTGCCTGAAAGCCACCGATCTGGTTGCGTATGGCCTGGGGATGCTGATCGAAGGCGTCGAACAGGGTGAAGTTGAATGGGAGGTAACGGGTTCGAGTTTAGCGAAAGATTATCTCTTTGCGCGCATTATTACCTTGCGCAGTCGCGATTACATCCTTTTTACCTTGGGCTCTTCTGATCTGTTTTTAGCATCCATGCTCGGTGGAAGCATTTACGTGCTTACCGGCGCCGTTATGCAGAAAAAAACGGGTCCCTCAGTA…
219	OON20739.1	2328	5594	ATGGTGATCCAGGAAGTTTCGCAGTTGGAAGTTCAGGTGTTCGAATGGGCTCGTCAAAACCGCACCGACATGCTCAAGATTCCGTTACAGGATCATAAAGTAAACGTGAACATTCAGGACAATTTTAACCGTACTCCCCTGCATTTTGCGGCCTCAAGCGGTAACCTGGAAACGGTGAAACTGCTGATTCAATATCGCGCCACCATTGACGTTATGGATAAATTTGGGATTACCCCACTTATGTGGTCCGTTTACAACAACCACAAAAAAGTTAGCATTTATCTTCTTGATAATGGGGCAAAATATACGAAACTGACTAAACAGGGCCAGACGATTATTCATTTTGTGGCGGAGGCAAATGCGATTGGCATTCTGAAATACCTGTACCAGAAATACCAC…
220	OON21817.1	2382	5648	ATGCGCCGCCAGGAACGCGAAGCACTGGAAGAACGGCAACGTCGCACCGAACTGGAATTTGCCCATCGTCTGATGACTAAACCCGAAGAAATGGCCAGTGATCTGTGCCGCGTCGAGTCGGAACCAGACTTGGTGCAAACCATTTGCGCTCCGAATGTTTTCAACAAAGATGCCATTAAACTCGACAAAAAACTTTATCAAATCGATGTCGCGAACGCTCGTATTAGCACATTGAGCCGTTTAAGTGGTACGGCCATTTTGGTTAAAGACTACCAGGCCCTCGAGTTTCTTGAAAAAATCACACAACGGATCCGTAAACAGAACGTTACGCTGTTTAAAGAAGCAGATAAATACCTTACGCAGTTTAAACGGGATCCAAATCTGTTACTGAACGATCCG…
221	T265_10096	2424	5690	GATCCGTCATGCGGCCTGCACTGCACTGAATCATGCTGCGAAATTAGTAAAGGCGATTTCCAGTGTTGTCCGTTTGTTAATGTCAGCACCAAAGATGTTCACCGCGTTTTTGTAGTTCAAATGGAAGACTTGGCAGCCCTGAAAGGCGCCCGCGTGATTTTGATGGCATACCACGTGCCGAGCAAACTGGTGCATGACGATGGTTTCGGACAGCTGGACCTGAACAAGCCAGATGTGGGCACTCCAACCCTGTGTCCTGACAAAAAATATACCTGCCCGAACAACTCAACCTGTTGTTCATTAGATAACGGTAGTTGGGGTTGTTGCGATCTGCCGAACGCAGTCTGTTGCGGTGATGGTCTGCATTGCTGTCCACACGGGACCGAGTGCAACGCCCAA…
222	OON18608.1	2520	5786	ATGATGGATATGAAACGCAATATCCGTAATATGTCGGTTATTGCACATGTGGATCATGGGAAATCCACCCTCACGGACAGCTTGGTGTGCAAAGCGGGCATCATTGCGGACTCCCGCGCAGGCGACGCGCGCTTTACCGACACACGCAAAGATGAACAGGAACGTTGCATCACCATCAAGAGCACTGCTATTTCACTGTATAATAAGATGAGCCCGGAGGGTGCCGAAATGGTCAAGGCGGTGCAGCCAATCGCGGTGCACCCTGATGGGACAGAGGAGCATGGCTTTTTAATTAACTTAATTGATAGCCCGGGGCATGTAGATTTTTCGTCTGAAGTTACGGCGGCGCTCCGCGTCACCGATGGGGCCTTGGTTGTGGTCGATTGTGTGAGTGGTGTG…
223	OON22144.1	2529	5795	ATGGAGATCGCAAAGCTGCGTAAAGACTTAGAGAATGCGAACGCATCCCTGGAAATGGCAGAAACCTCCATGCGGCGCCGCCACCAGACTGCTCTCAATGAACTGGCAGCGGAAGTGGAGAACTTACAGAAACAGAAAGGTAAAGCGGAAAAGGACAAAAATTCCTTAATCATGGAAGTGGATAATGTCCTGGGACAGTTGGACGGGGCCTTAAAAGCCAAGCAATCAGCCGAGAGCAAACTCGAGGGTTTAGATGCTCAGCTTTCTCGTCTGAAAGGCCTGACGGATGATTTGCAGCGCCAACTTAATGACCTCAACGCGGCTAAAGCGCGTTTGACGAGTGAAAACTTCGAATTGCTGCACGCAAACCAGGAATATGAGGCCCAGGTGCTGAATTTA…
224	Ov-M60-1	2595	5861	GAAACACCTAATGTTGCCCTCAATAAAGAAGTTGTGGGATCCGGTAAATGGCAGCCATGCGCAGTCGATGGAAAATTTCATACGACCTTCGCGCCGAGCGCGGTGCAATTTCCTTATTACTTTGTCGACCTGGGCGCAGTTTATAATCTGACCTCAATTAACCTGTTCTGCCAGAACGAAGGCACATTTTACGACCAGGGCGTTAACGTGCCATTTGATGTGCATACGTACGACCAGTTCATGTCGGAATGCGGGTACGAACGCCACTATCCTTGGGATGTGTTAGCAAAAAACCTTACATTCAAGCGCAAAGGTGAAGAGATCGTCCTGCGCCCGGAAAAACCGGTGCAGTACATTATCATCGGCCGCCAGAACGATATCTATCCGCGCAGCGTTCAA…
225	Ov-M60-2	2595	5861	CAGTCAGTGAATGTGGCGCTGAAAAAACCCCTTATCGGCTCCGGTAAATATTTATGGAAGGCGACTGACGGCAAACTGGACTCCACCTTTAGCCCCTATTCTGTTGACTTCCCGTACTATTACGTGGATCTGGGTGCTGTCTATAACCTTACCTCCATCCACCTGTATGGCCAAAACGAGTGGAGCTTTGACATGCAGGGTATTAATGTGCGTTTTGATGTTCATACCTTTGGCAACTACATGTCACCCTGCAACTTTCAGAGTCACTATCCGTGGGATCTGCTGGCAAGCAACTTAATCTTCAAACGTAAGGGCGAGAAAATCGAACTGAAGCCTCAGAAACCGGTACAGTATATCCTGATTGGTCGCCCTAACCCTAATTACCCCAAAAGCGGCCGG…
226	OON17216.1	2601	5867	CCCAATGTAGCCCTGAATAAAGAGGTTGTCGGAAGCGGGAAGTGGCAGCCCTGCGCGGTTGATGGTAAGTTTCACACCACCTTTGCTCCGTTCGCTGTTCAATTCCCGTATTACTTTGTGGATCTTGGCGCCGTATATAATTTAACGTCCATCAACTTGTTCTGCCAGAATGAAGGTACATTTTATGACCAGGGGGTTAACGTGCCATTTGATGTGCACACCTACGATCAATTCATGTCCGAGTGCGGCTACGAACGCCACTACCCGTGGGATGTCCTGGCAAAGAATCTTACCTTTAAGCGCAAGGGTGAAGAAATCGTTCTGCGTCCTGAAAAACCGGTCCAATACATTATTATCGGGCGGCAAAACGACATTTATCCCCGCTCCGTTCAGCCGATT…
227	Ov-M60-3	2622	5888	GAAGATGCTCCAGAAAATGTGGCATTCCAGCGGAAACCGGCGGGGGAGGGTCGCTGGTTAGACTACCTGACCAATGGCGAACTGAACCAGCCTTTTGCCCCGTGGCCGATCGAGTTTCCTTATTATTATGTCGATCTGGGCGGTATCTATAACCTTACGTCTGTGAATCTGCACGCCCAAAATGTCTGGAGTTTTTATGATCAGGGCATCAACGAAACGTTTGATGTTCATACTTACGATGAGTACATGCCCCCATGCTACTTCCGCAAACGGCATCCGTGGGATGTACTGGCTAAAGGAATCATGTTTAAACGTAAAGGGGAGGAAATCATTCTGCACCCTAAAAAACCGGTCCGTTACGTCATCATTGGCCGCGAAAACCCGAACTCACCTGCCCCG…
228	OON15232.1	2736	6002	ATGGCCTCATTTTTTCGCTCGGAAGAAATGCAGCTGTCTCAGGTATTTCTCCATACTGATATCGCCTACATGTGTATTTCCGAACTGGGCGAACTGGGCTTGGTTCAATTCCGTGACACTGCGGCAGGTACCTCTGCATTTCAGCGCAAATTCGTGAACGAAGTGCGCCGGTGCGATGAAATGGAGCGCAAACTGCGCTTTCTGGAAAAAGAAATCGAAAAGGACAGCTTCCCGATTTTAGATACCGGGGAGAACCCAGAGGCCCCGGCTCCGCGCGAGATTATTGACCTTGAGGGAATCTTTGAAAAACTGGAGAACGAACTGAAAGAAGTTAATAGCAGCGTCGAAGAGCTGACAAAAGCTCATTTGAAACTGTGTGAATTGAAGCAGATCTTACGT…
229	OON23047.1	2775	6041	ATGATGAACTATATGAAATGCGGTCTGATCACCGATCGTTACGGCGAGGCGATTCCACTGAAAGATGTGAAAATTTCCTGCGACATCGCCAACTTGAGCTCTAACGTCGAAGCCTTATTCACTTACACCAACACACTGGATCATGCGGCTGAAGCCAAATTCGTATTTCCGATGAATGATGTCGCCGTCTATAATTTCGAGGCTAAAATCGATGATCGCGTCATCGTGGCAGAATGCCGTCCTCGTACAGAGGCAAAAACTACGTATGAAGAAGCGAAGGCCAAGGGCCACACAGCGTTCATCATGGAGCAAGACGAGAAATGCGAGGACATTTTCCGGATGAGTATCGGGCATATCCCGGTGAATGGGACCGTTTTTGTCACCGTGCGCTATGTCGGT…
230	OON21579.1	2799	6065	ATGGCTTTTGTAGGCGTGCCGTGCCGTTCTTCCGCGGACGTCGAATTAAAACGTCCTATCCGGCTGTTCGTTGAAAAAACCTACGGATCGGCAACACTGGACGCGGTCTCTGCGAGCATTGAAAAACTGAATGATTTGCGCCGCGGCACCATTCAGCGTCTGCGCGACCGTACCCTGAGTGCTGCGCATCAGATTGCAAACTACCATGATACTTTACTGCTGTTAGAACCGCGTGTGAGCATGAGCGAAACCGAGGCACGTATTGACTGGAAGTGGACCGACATTACGGGTAAACAGAAAAAATTATGTACGTCACAGTTCGAACGCGCCAATCTGATTTTTTGCTATGCCGCTATGCATAGTCAGATTGCCGAGTCAGCGGACACCAAAGATGCGGCT…
231	OON15699.1	3045	6311	ATGATCATCTTTTGTTCCACGGCTCTCATTTTCTGGTATGGTATTAAACTGGTGTTGGAAGAGCAGTACGACCCAGGCGCTGTGGTGATCATCTTTTTTAACATCCTCCTGGGTACGATTAGCATCGGCACAGCCATGCCGAACTACGAATACTTCGCTGCCGCCAAAAGTTCGGCTGTTGAAATCTTTAACACAATCCAGCGTAACCCACCTATTGATAAACGTCGCGAGGGTAAGAAGCTTAGCGGAATTAAAGGCGAACTGGATATTCGTGATGTAAGTTTTGCATACGAATCTCGTCCGACGACCAAGCCATATAGCCTGATTTGCCTGCCGGTAGATATCGCGAAAGCGGAGTGGCAGAACTTCCCATTGTCGCAGATTTTAGAAAACCTCAGC…
232	OON14441.1-1	3510	6776	GTATGTGCGCCGAAGTTAACGCGGTCTATTGTACAAAGCGATTATGTAACGGGTGGCTGTTTTCAACTCGACGCCAACTTGCAAGATCCGAAAGCATTTCAGAGTTCTATGAGTTTCTGTCAAGATATCCCCGAAGCGGCCAAATCTATTGATCTGCGTCATTGTACCATTGGCGCGACCGTTGGTCATCATCCCCGCTCACCCAATAGTCTGTTTATGGGCGGCCCGTATTTTTACTACGCTAAAGGCATGGGTGCAATCCTGGATACCGAAAAATTTAGCCGTACCCAGACTTCCCGTGAGAACATCCCGCCGAACACCCTCCTGGGCAGCGCGTTAGACGTATCGGATCGCATTTTTGCTCCGCAGTATGGACCAGATCCGCCGGTCTACGTGGCG…
233	OON19705.1-1	1782	5048	ATGGGGAGTACGCTCAGCCGGATCTTTCACCGCAAACAGGATGATGAAGCAAAACCGAAAGTGAAAAAACCTCGCCGTTTCGGTTCTCTGCGTCGTCAACGCACGGATGATCAGGAAACGGGCACGCGCGTTTCCCGTAGCTCTACGATGCCCAGCCGGACGCAGCGTGTCCGTACAGAGGATCGGAGTACCGGTCTGATCGGCGAGACGGCCGAAGAGGTGCAACGTTTAGAGGATCGCCAAGAGATTATGCGCGACGTGATGGACTATGATGAAACGGTGACCCCAGTCGCTGCGCAGCACTTAAGCGCCCAGATGCCACACGTTGAACCATCACATGTGCCGGAGCACAAAGAGGTCGTCCCGGAAATCAAGGCCGAGTTGCCTGGTGGTTTTGCA…
234	OON19705.1-2	1872	5138	GTAGAAGATGTAACTGCTAAATACGCGGAGATTGAAGATGTGTCCCAGGAAGTACTGGCGGATGAGCATTTCCAACAGCCGTTAGAGGATGAAACGCGTGATCGTTTGCTGCAGGAACTCGCCGAGCGCAGTGAAGTGCCGGTCGAACAACTGTCCGCTAAAGACAGCGAGCCGGAATATACACCACAGGAAACTATTGACGCGGAACATTTCCAAGGCTCGCTCGAACATGATGTTCAGGATCATGGCCTTCACGATCATGATGAACATACTGAAGAGTCAGTTGAACACGTACCGACGAAAGACGCCGAACTGGAGGAAATGCCGCAAGAAGTGCTGGACGCCGAACATTTTCAGGGTTCACTGGAACACGACGTGCGTGATCACGGTCTTCACGAC…
235	OON14711.1-1_C	1782	5048	ATGTACTCCGCTCCTGACGACTCATGGTTGCCCGAGATTCCAACCGATTACAATGGCATCGCCCATCAAAATGGGCACAGCGACTGCAAGGCGTTCGAGGAGACTAATCCGAATTTATGGGAGCCCGAGGGCCCTATCGTTCAACCAATCCCTGATAATCTGATGGTCGGAGACTATATCGAGATCAATGGCATTTGTCGCGGTCCTGAGGTTATCATTGAGCTGATTACCGAGGAGCAGCAACGTGGTATGCGTAATGACATCCTGCCGCTGCATGTACGTTTGCAGGCAGGTGGGCCGGTCCTCGTGAAGAATTACAGCAAAGATAAAGTGAACCGCCAAGAGTACAACCACCGTATGGGCATGCAACAGAATCTGGCCTTTGAGTTATGCATCTAC…
236	OON14711.1-2	1959	5225	CCGGTTTCCGCGGCGTCTGTGGGGAGTGTGATGGCCTATGACCAACCAACCCAGCGCATGAGCGCTGCACCTACCGTTCCGACTACCACACGGAAACTGAAGGGCAACGCACCTGAAAATGCCGATATCCTGTACGATAGTGGCCGTGCGTCGTTCGATCCCAATGTGAACCTGACCGGAGGCGCTCCGGAACCTGTGCCGCGTGGAATCGAGAGCCGTTACATGGAAAATGATCTGCAACGTGCGACCAAGCCTCCGAAACTGAAAGGATCGGCTCCCCAGATGGCTTCCGCGGTACAGTCATATTACCAGAACGTCGCGCCGGGAGATTCGAACTTGGTGGATTTGAAAGCCACCGATTTCCGTCCAACAAGTGGCTCGGTCGTGGCTCCTCTGGGT…
237	OON23240.1-1	1776	5042	AAACAACCTCTGACTAGTGAAGACTTTACCTCGGATCAATTCGGTGAACTGGTTAAACAGGCCAACCACCAGTGTAATCTGGCAGGCAACCAAGAAGAATGGTACATCCAGGAGGCCATTCTTGGAGGGACAAAGCAGATTGTCTCAGGCGTGTCGTATGAATTTCATCTGCGCCAGCGTAAAACGGGCTGCGCGCGTGAAGAGATGCTTAAACGTAATCCCAATGAATCAACCCCGCTGTGTGTGGCGCAGGAGAATGCTACAGTGATCGTCTGCTCGGTCAAACTGTGGCACCAGAGCTGGATTAACAGTACCGAAATTACCGTCCGTGACATTTGGTTCGTGGACGCGGGTGACGGTGGTATCTCAGAAACGGTACGTCTGGTGAATGAAACCAAT…
238	OON23240.1-2	2259	5525	CGCCGTCCAGAATTTCGCATTAAAATCAAAAACGCGGTTCGCCGTTTTAATAACATGGCGAATGATATGCATTATCACCGGCTCTTACGTGTGGAGTCTCCGGTTACTCAGCACGCTACTGTCTGTTCAGTGAAAGTCTGGAGCAAACCGTGGGAAAACTTTACCCAGATCGACATCCGCGACTGCCAATTATCCGCGATGGAAAGCCCGATCTTAGTGCAGAGCATCAGCGACGATGTACAGGCCACGGACGAGTTCAAGGAACTGGTGTCGCACGTTACCCTGATGTTCAATCTGGACTCTTCAGAGAAGATGCTCTATCGCAGTCACCTGATCGATGGAATCATTCGTGATAACTTCGCTCGCTGCCGCGTTAAAGTCGTCGAGTTCGATAAGGGC…
239	OON23236.1-1	1782	5048	ATGCCGATGTACAATGAAGATATTCATTGGCTTGACGGTGACGACGGTTGCGCATCCCGTACCTACGTAGGAAAGCCGCTGAAGTTAAGTGAGGAAGCGTTAAAAAGCGACCGCATTGTAAATCTGACGCGGCTCGCTATTCGTAAATTTAATGAGCAAAATGATGAACTGTACTGGTATGCACAGCGCGAGATCTCCTCAGGTCGTAAATGGCTGCATAAAGGTGCGATTTATGAGCTGGACCTGATTCTGCATCCAACTTATTGCATGAAAAACACCATTCTGCAGAACCCAGACGATGAAGAAGCATGCGCACCGAAAGGCAATTCTGTGAACGTGTCCTGCGCCTTCCTCGTTTGGCAGCGCGTGTGGGATAACCATAACGTAATGATCGACACC…
240	OON23236.1-2	2607	5873	ACCGATGCGCACGTAACGTCGACTCTTGAGACCGAAGCAGTGCGCGCGATGTTTGAACTTAACATGGACATTGAGTGGCCAGTCAACAAACTCCGCTCCTGCCGGGTGGTGATCACCGAAAGCGAAGGCGGCATCTCCAATGTGGAAATTTACAACTGCAAAGAAGAGTACCTGAGCGGTCGTTCCGCCACGAGTGGAACCTACCGTCCGATGCGTAAAACGGAAATTAATTCAGATGCGTTCGTCAAACTGCAGAAACTGGCGGTGTCTAAAGCTAATAAAATCCTTACAACCAGCGACTTTTACTACAAATTATCTCACATTCAGCGTAGCGAGGCGAAGGTGGACGATATGGTGAGCGTCGAATTTGAAATGGTTCTCATTAAAACCGACTGTAAC…
241	OON22869.1-1	1782	5048	GATGTACCCCTTAATCTGAATCAGGCCGTGCATGTGGGTTTCTTACAGAATGGAGTGACGCGTAGTGGCCGGCTGACCTATGAGTGTATCCCTCAACATACAGTGTCAATCTGCCGTCCAAGCTGCATGAACGAAAAAAATAGCCGGGAGGGCGTAGTCGGTGATAGCATCCTGTGGACTTTCCAGCGTACGAAAGAAAACGGCTGGACCCGTATCTATGACGTTGTAATTACCGGACGTCTGTTTCAGCAACCGGTTTCCCTGGAAGATAAAGCCGCGGATATTACCTATCTGAAACCTTATTTTAATCGTGCGCTCGGAGTTGATTACGAGCGCGAACAATGCGCTGAGCCTGTCTGGAAACTGACTGATTCCAGTGAAGCGAATTCACAGATGCCG…
242	OON22869.1-2	2754	6020	TCTGCGTCAGATTCTTATCATTTGTACGAAGTGATGGAAGATCAGGAATCGGACCGCGAGTTAGCGAAGAGCACCTCGGTGGTGCAGGGCCTGCAAGCGGAACTGGATGCAACGGATATCCGGATTAAATTGGCCGGTATCAAAGCGGAATCTGAACCAGGTCGCACCCAGATGGTAGTTGTGTTTACCATTCATTCCAAACTGATCACGGATAATAGCGCATGCCACCCGACCTTCGTAAAATTGCAACCATCCTGGCCAGTATCAGAGAAACTTGAGCAACAATTAGGTTCAAATCAAACTCAGTTTACTGTCGACGTGCCTAATGATCAGCAGCTTCTGACGTTCGACCTGGAAGTCCGTATTGAAGGGGGTGATGCCAGCGGCTCGGATATCACC…
243	OON20372.1-1	1782	5048	ATGTCGAAACACGTAAACAAAACCGGCTGCGACCGCCGCCTTACCTTCGAAAAAACAATCGCGAGTGCTCTCACCCTGTTCTGCCACCGTCCGGCGGATAACTATTCCACTCAACACGATATTGTCACAGCCTGTAATCAGTTGAGCTCGGTGGCCTGCAGTGTGATGTTTTGTAACGAACCACAAAATCTGACCTCCCACATCCAGTATTGGAACTTTCGCTTCCTGCCCACCTTTGGCCCGTCTTATATTACCTTATACGGGAGCCCACGGGAATATCAGGACATTGAGGATAAATACAAAGGTTTAAACAAAGGCAAGGGCGATGGTGCTGCCTACCGCGGACGTATTCTGGTGGAACTGAAAACGGAACTGCTCGACGACCCGATTCCTGACCAG…
244	OON20372.1-2	3180	6446	GAAAGCATGAGTACTTCTAAAACCGAAGCGTGGGAATACGCGTTTAACTTCGATAGCAAATTTCACCTGAAAGAGAAGGGGACCGATATGGTTCGTCGTCGGCGTTGGCACCGGAACTTGAAGCAGAAGCAACCGTCCAGCAGCACCGACTTTGTTATGCATCTTAGCATTGATTCAAGCCCGGAACTGGCTTCTACCTGTATTAAATCCGCGGCGAGTAGCTTCTTTTTCGTGGGCCTGCAGACCCGTCCGCATGAGTGGCAACTGCGCGCGTACATTTTCCAGGCGCGCAACCTGCTGGCGCTGGATCAATCAGGTTGGTCGGATCCTTACATCTTTTGCAGCTTTCAGGGCATGTGTCTGCGTACGGAGACCCTGCAACAAACAATCTGCCCGACC…
245	OON15278.1-1	1782	5048	ATGGAACCGAATGATCCGGATTTCAAATATCTGGGCGTGGACCGTAAGGCGCTGTTGAAAGAGCTGGCGAATTTCGATTCCAAAAATGTTATTTGGGTGGAAGACGAAAAAGAGGGCTACATTCTCGCCGATATTGTCGAGACCTCAGGCGACACGATTACGGTCAAGCTGAAAGATGGAGTAGAGAAAAAGGTGAAAAAAGATGACGCGCAGCAGGTAAACCCGCCGAAGTTCTTTTTGATCGAAGACATGGCAAATCTGACGTTTCTGAATGACGCCAGCGTTCTGGAAAACCTTCGCGCACGTTATTACCGCCAGCTCATCTATACGTACTCAGGCCTGTTTTGTGTAGCTGTGAATCCGTATAAACGCTTCCCGATCTATACGGCACAAGTTGCC…
246	OON15278.1-2	1782	5048	CCGCTGAACGATACCGTAGTAAACTTGCTGGGCGGTTCGAAAGATGCGTTAGTTTCCCAACTGTTCGTACCGGTTGTTGCGGAAAGCGGGAAAAAAACAAAAGGTGGAAGTTTCTTGACCGTGTCTTTTATGCATCGCGAAAGCCTGAACAAGCTTATGAAAAACCTCCACAGTACCTCGCCGCACTTCATTCGTTGTATCGTGCCTAACGAATTCAAGCAGCCGGGTGTCGTTGACGCGCACCTTGTACTTCACCAACTGCATTGCAATGGCGTACTGGAAGGTATTCGCATCTGCCGCAAAGGTTTTCCAAATCGCATGATTTATAGCGAATTCAAACAACGCTATTCTATTCTGGCGCCGAATGTTATTCCTGAAGGGTTCGTGGATGGTCGTCAG…
247	OON15278.1-3	2241	5507	GACTCTGTCAATGAAATGGCGGATCAGCTCGATCAGCTGAATAAGGCGAAAGCGAAAGCCGAAAAGGAACGCAATCAGTTCAAGGCGGAGGTGGACGATCTGCATTCTCAGCTGGAATCCCTCTCTAAGGCGAAGATGAACGCAGAAAAGAACACCAAAGGCTTAGAGACTCAAATTCAGGAACTGCATGCTAAATTGGATGAAACGACGAACCAGCTGAGTGAACAAGCTTCTGGCAAAGCACGGAATAGTCAGGAAAATGCGGAGCTGCAGCGTCAGTTGGAGGAAGCTGAAAGCCAGCTGAGCCAGCTGTCGAAAGTGAAACAACAGCTGAGCGCCCAGCTGGAAGAAGCTCGGCATAGCTTGGAAGAGGAGTCCCGCATGAAAGCAAAACTGAAT…
248	OON18030.1-1	1776	5042	ATCGTAGATCCCGATGCCTTTATTACAGTCCCGTCCACCCTGTACGTGGAACATGAAAACCTGATCAGTGTTCGCACGTTACAACAAATCCCATCGGCGCAGCTGATTACGAGTATCCCGTCACTGAATCACAAAGTTGTGGACACTAAACAGCTGGACTTATCTACTAAATTCCCGGATAACCTGTACGGTCAGGACATCTCTTACAAAGCACCTTTTGTTCCAATCACGGAAAAAAGCGCCGATGTCCAACTGAACTTCTCCCTCACATTTTGCACCAATCCAGAATGCACAGAAAAAACTGTTAAACATCTTACTGCCGACACCCGCATCGCGCGCCGCCCGGTCATTGTCCTGGGTGAGACGGATAAGCCGATCTATCGTCCGGGCGAGAATGTT…
249	OON18030.1-2	1773	5039	CTCGGTCATTACAAATGTCAGAAGAATACCGCAGATGGGATTAAATGTTTGCGGGGTTGGCAAGGGAAAGATTGCTTACAGCCGATCTGTGCCGCAGGTTGTAACAGCCGTGGAGGCTTTTGTGAGGTACCCGGTGTGTGTACTTGCCGCAAAGGATGGACCGGCAGTAATTGTGAGATCTGCCTGAAACGTGAGGGATGTGTCCATGGTCAGTGCGTCGATGGGAATGATTGCGTCTGTGATAAAGGATGGCAGGGCCACTTGTGTCAGCTGGCTCAAGTTGAAGTTGAGTCTATCGAGGAAGTAACCGAACCAGTATCAACCGAGGAAACCGAGGCGGTTGGAAATCTCCCGGACACCACTACCGAAGCTTCCACCGTGCCGCGTCGTACCCTGTAT…
250	OON18030.1-3	2277	5543	CGCTTGCCTACCGGCTGCGGCGAGCAGAATATGGTTCTTGTTGCCCCAAACGTATACGTATTGGAATATCTTAAAAGCGGCGCCCAAGTTAGCTCAAAGGAGCGCGAGAAACTGATCCACAGCGCCCGCACACATATTATGACTGGGTACAAGGGTCAACTGAAATATCGCCTGGATGATGGTTCTTACTCTGCGTTTGGCCAGTCTGATAAGGTGGGGTCCACGTGGCTGACGGCGTTCGTGCTGCGCGTCTTTTCCAAGGCATACCGCGTCGATCCAACCCTTAACATCGATTGGGACCGGTTGTTCAACGAAACGTTCACCTTTCTGAAACAACGGCAGGACCTGGAAGGGAGCGGCTGCTTCGTCGAGAAAGGCCGTGTCATCCAGTCCAGCATG…
251	OON14868.1-1	1782	5048	ATGGACTCCAAAAAAGAAAACTCAAATGACCCGCAGAACGTCGAATTATTACGCGTCGGAAAAGGACCGCTCGAGGATACCGCGGCTCAGTCAGACTGGGCAAGCAAGAAACTGGTATGGGTGCCGGACGAGCAGCAAGGCTTCGTGATGGCTACCCTTTTGGATACGGTCGGAGAAGAATGTAACGTCCAGATCGTCGATTCCGGCAAGAAATGCAGCTTCCACCACGACCTGGTCCAGCGTATGAACCCGCCAAAATTCGAAAAAGCCGAAGATATGGCGAACCTGACCTTTCTGAACGAGGCCTCCGTATTACATAACTTAAAATCACGGTATTATTCTGGCATGATTTACACCTATTCGGGACTTTTTTGCGTTGTTATTAATCCGTATAAGCGC…
252	OON14868.1-2	1782	5048	ATCTGCAAACCTGATTTTCGCTCAAGCGCGGATTTCGGCGTATTACATTATGCGGGCCGGGTTGACTACGTCAGTGCCCAGTGGCTGACCAAAAACATGGATCCGCTGAATGACAACATTGTAAGCCTGTTTTTGGCTAGCAGCGACCCTCTGGTCCAGGATATTTACAAAGACGCGGAGATTATCTCCATGTCCGCTACCGCGGCAAACGATACCGCTTTTGGCACCGCTCGTGGGGTACGCAAAGGCATGTTACGCACGGTGGGCCAGCTTTACAAAGAATCACTGGTTCGTCTGATGGCCGTGCTGAAAAATACCTCCCCCAGCTTCGTGCGTTGCATCATCCCAAACCACGAGAAGCGTCCAGGCCGCATTGACCCTCCACTGGTTCTGGACCAA…
253	OON14868.1-3	2565	5831	GAAGCCTTACACAAATACGAAGCAGAAGTGAGTAACCTGCGTCGCCAATTAGATGCGCAGAGCTCTGCTCATGAAGCTGCGATCGTCGAACTGCGCAAAAATCATACGTTAAGTTTAGATGCCGTCACCGAACAACTGGAGCAGGCAAAAAAAGCGAAAGCCGCGCTGGAAAAAACGAAGTCTCAGCAGGATGCGTCGATCGAAGAGCTGCAGAAACAGGTCCAAAGCCTTCAAATGGGCAAAAGCGACCTGGATAAACGTCGTCGTCAGGGCGAGCAACAGCTGAACGAAGTACAAATCCGCCTTCAAGATTTGGAAATTCAGCGCAACGATTTCGACAATCGCCTGACCAAAGCGCTGACGGATCTGGAAGCGGCCAATAACACTGTAGAAGAGCTG…
254	OON15243.1-1	1782	5048	TTGAAAATTGCAGCCGTTGAATCATTTGGCGGCGATCCGTTTCTGGCGCCTCCGTGGAATGATGTTGAACGTGAGTCCAAACGTTTTCTGGTGCCTGATTCATCACTGTATGTGGTCGAGTCGGACGATGGCAACGGCCTGGTTATGTCAGCGAACGGCGGTATCATTCAGCAGTTCAATATCCTGGATCCGTCGCAGTGTCCCTGGCTGATGGAAGCGTGCCCGAAACATCAATTCGTGATCCAGTTTGACATCCAGCCAATTTGGCAGGGGCGTCGCGATGAGAAATCGAACGTGCTGACGTTACGTACCCGTCAATCGGTAAAAAATCCGACTATTTGGGTGGTACAATTCGTTATGCCAAACTCTACAACCCTGTCGGTGAGCTTCTATCCCGCA…
255	OON15243.1-2	1782	5048	GGATGCATTCCATCTATTCGCATTAACGACGACAAATTTCTGAAAGCAAGCAGCCGTATGAGCCAGCATACCGACGCCTCCCGCGGTATTGAATTCGGTGTGTGCCGCGTCCCCGACCGTCGCTGCACGCGGGAGATCTGTGGAGGAGGCCAGTGCGCGGAGCGCTCTTATCCATACTTCGAGCCGCTGAACTTTGCGTGCGATTGTTCCGGCAGTGATAAAACTTTTCGCGACGGTGTCACCGATATCCGCCGCAGCGAGGCTTGCTTTCGTGACGCCCCGATTCTGGAAATGGACGGTGAAATGGTCTACCTGATCGATTTTGACCGTCAGCTGCATACGATGACGACCCATACGGATGACATCAGTTTGCAGTTTCGTACCCAGCAGAGCAACGCC…
256	OON15243.1-3	2586	5852	ACGGCGCCAGGTGGGTATTGTTATAATGGCGGTGTTTGTAGTATTCGCGGCGGCCTTCCATATTGCGATTGTCGTGGCACGGGTTATTATGGCGATCGTTGCCAGGATCCGATTTGCCCACCGAATTATTGCTATAATCGCGGTCGTTGTCATGTCGATGCGAATGAGCGTCCGGTATGCGATTGTCAAGGGACTGGCTACATCGGCCCGCGTTGCGAACAGACCGCGTGCACCCCAGATACTTGTGATAACGGCGGCAAATGCGTGGTGAACAGCTACGGTGTCGTGGAATGCATTTGCACGGGAACGGGATTTCGTGGGCCACAATGCCGTACGCCGATTTGTACCAGCGACTACTGTTCGAATCGCGGGCGCTGTGTGGTAGGTCCGAATGAGCAG…
257	OON21331.1-1	1782	5048	ATGGAGATTCAGACCGTGCACCAAAACTTGCACTGGGAACCAAACAGCATTCCGAATATCAACTATACGTCAGATGAGGATGACTTCGAAAGCGGTAACTCAACGGCGAAACTGTACGAACGTAGCCGCATCAAAGCTCTGGCCGATGAACGGGAAATCGTACAAAAGAAAACCTTTACAAAATGGGTTAACTCTCACCTCGTGGTCGTTTCCTGTTCAATTGAGGACCTGTACTTGGACCTGCGCGACGGCAAAATGCTGCTCAAACTGCTGGAAATTTTATCAGGTGAGCGCCTGCCTCCACCGACACGTGGGAAAATGCGGATCCACTGTTTGGAAAATGTCGATAAATCACTGAATTTTCTGTGCGACCAGCATGTTCACCTGGAAAACGTCGGC…
258	OON21331.1-2	1782	5048	ATTACATGCGCATTTCCACAGGAAGTCGGGAGTTATCGGCCCATTGAACCAGATGTGGTGCAAGAACGCGGTCGTGAACTTCGTGCAGCGTATGAAGAACTTCATGACTTGAAGGATGCGCGCCTGCAAGGTTTACAAGATTCGAAAAAGATGTGGCAGTTTTTTTGGGATATGGAGGACGAGAAAGAATGGATCAAAGAAAAATCACAATTGATGAGCAGCCCCGACCTGGGCCACGATCTGTCGTCCGTTGGCCGCCTTCTTCGCAAGCACAAAGCAATCGAGGAGGATTCCACAGTCCACTTAGGGGTCCTGCAGAATGCACTGAAAAATGGTGACAAACTGATCGAGGAAGGCAACCTCGGCAAAGAACAGATTGAACAGCATATGCGTGAGATG…
259	OON21331.1-3	3438	6704	ATTGTGCTGGCTAAGTTGGAACAGGCAGTTGCCAAGGAGGAAACTCCAACGAGCTTGGAAGCAGCCGAGGAGAATCTGCGCCAGTGGGATGTACTCGAAGCAAGCATTCTGAAAAACGACGAACGCATTGATCACGTTTTGGCTCAGGGTCAGGATCTCATCGATCGGAAAATTTTTCCTGTGGAGAAGATGCAGGCTAAATGCGAGCAACTGGCGAGCCGTCGTGAATCCCTGAAAAAACGCGCGGCTGAACGTAAGGAGGCACTGGAAGAGCAACTGCACCTTCAGCAATTTTGCCAGGAAGTGGACGACGTGGAAGAGTGGTTAACTGAAAAGGCGGTTGCCGTTACCGAACAACCGACCCCTCTGGCAAAGAACATTGCTCTCCTGTATGGCCGG…
260	OON19653.1-1	1782	5048	ATGTCGGAACTGCCAATTAAAGTGAAAATCCTGGAAACCCCCGAAGATATTCAGGAACGTCGCGAGCAAGTCCTGTCCCGTTATAGTGCGTTTAAAGAGGCGACAGAATATCGCCGCCATCGCCTGGAACAGGCGAAGCGCTATCAATATTTCAAACGCGATGCAGATGAACTTGAATCGTGGATGCTGGAGAAACTGCAGACTTATAGCAACGAAGACTTCAAAGAGCTGTCTAATCTGCAGGCAAAAAAACAGAAACACCAAGCGTTCGAGCTGGAAGTAACCGCCCATGCGGAAACACTGGCCTCACTGGATAAAAGTGGCGAAGACATGATCCTGGAAGAACATTATGCGAGCGAAATCATTAAAAACCGGCTGGATGAGCTCCATGCGTTGTGG…
261	OON19653.1-2	1782	5048	AAATTCCGCAGTGCGACCGATGAATCTTACAAAGATCCGACTAATCTGCAGACTAAAGTACAAAAACATCAAAACTTTGAAGCCGAAATCCAGGCGAACCAGTCTCGTGTGGATGGCATTAAGAAAATGGGACATGATTTAATCCAAGAAGGTCATTTTAACTCACCGGAAATTGGAGCGCGTATCGAGCAACTGGATGATACTTGGTCGCGTTTAATCCAGGCCGTGAGTACAAAGAAAACAAATCTGGATCAAGCAAATCGTCAGCAGCAGTTCGTGCGCAACGTAGAAGATGTTGACTTGTGGCTGGGCGAAGTGGAAGCTCAGATCACGTCGGATGAATTAGGTCGCGATCTGAACGGTGTGATCAACGCGCAGAAGAAACACAATCTGTTAGAA…
262	OON19653.1-3	1779	5045	CATCGCGAATGCGATGAAGCGCGTGAGTGGGTCGCAGAAAAAGAAGGGCGGCTGGATGCCGACGAACTGGGTACCGACCTGACAAGTGTGCAGCGTCTGCTCCGCAAACACAAAGCGCTGGAAGGCGATCTTACTGCGCTGGGCGAACGCGTCAAACAGTTAGATACACGCGCGGCCGATCTGGTACAACTGCATCCACAAGAGGCCGAGGCGATCTGTAATCACCAGGAAGAACTTAATCAGAGCTGGAACGCTCTGGCGTCAAAGGCCGAAGAACGCAAAGAACGCCTCCTGGACTCCCTGGATCTGCAGAAGTTTCTTGCCGATGCACGTGATTTGACCTCATGGATTAGTACGATGGATGGTCTCGTATCCAGCGACGAACTGGCTAAAGACGTC…
263	OON19653.1-4	1932	5198	GTCGGGACCCTGCTGACGGATCCTCAGATTGTTCATAATCGTATGGAACAGTTAAAAGCCGCGTGGGATGAACTGCAAACCCTGACGGCCATTCGGCGCCAGAAACTGGAAGATTCGTTGGCATATCAGGATTTCCTGGATAGCGTGGAAGAAGAAGAAGCATGGATTCTGGAGAAACAACATCTCCTGTCGAGCGAAGACTTCGGCGACACCTTAGCGGCCGTGCAAGGTTTACAGAAAAAACACGACGCATTTGAAGCCGACCTGAAAATTCATGAAGACAAATGCGCGAATTTGTGTGCGAAAGGCGACGAACTGATTTCAGCGGATAATCATAACCATCAAGCCATTCGTCAGCGGATGGAAGGTCTTCAAGAAAAACTGGGTACCTTGAAACGG…
264	OON19170.1-1	1782	5048	ATGCAGTTCGAAGGTAAACGTCCCGTTGCTTATGATCGCCTTTTAGAATCAGAACGGCCGCTGCACGTGGATGTCATTGCGCCAGTCCAACAGGTCCGTCCTGAGACGCCTAAAGATGATTTCGGCGTGCAAGCTGATATCCTGCCGAAGCGTTACGACGTAGAATTACAGTCGGGCGTGGTCACCGACACGCATGGCACCCAGGCCGATACAAAACCACGCCCCATCGTCCAGGTCGATGATGCATCTGTGCAGCACGAATTTAAGAAACCAGCGGCTTACGATCGCTTGCTGGAAGCAGATCAGCCGGTGCGCGTTGACGTGGTCGCACCGGTACAGCAACTTTTGCCGGTAACTCCGAAAGACGATGTGGGCGTACAAGTCGCCATCGTGCCGAAC…
265	OON19170.1-2	1782	5048	CACACCGCGGACGCAGGAGTGCAGCACGTTCCGGCCCAGGCTCGGCCTGGCGAAAATAAAAAATTCCAGGTGAATCTCTCTCCAAGCGCAGTGGATACGCTGGTTGGTGCCAAACAGATCGTTCTGAAGAATACGGTAGGATTGCAAGCAGAAGTTGTGCACATGACGACAGATGTACAAGTTCAGAGCGGCGTGATCACCTCCGTTGCAGGAGTCCAAACGGATGTCTTGCAAAAACCGCCGATCCTTACTGAGGATGTATCGATTCAATTTACAGAGAAACGTCCGATCGGTAAAGAGAACCAAACGAGTGTGAAGCCGACCACGCGTGACCAGACAACCCAGTCAGAAGACGTATTACATATTGATGTTGTGGCACCTGTCCAACGGGAGGTTATT…
266	OON19170.1-3	1779	5045	GATGTGGAACTGCAGTCTGGTACGGTGACAACGGTCCACGGGAGTCAGACCGATGATTTCCTGCGCCCTGTCGTTCCTGTGGATGACGTTAGCGTGCAATTAGAACAAGCTGTAGGCCCGGCAGGCCGTAACAAAAAATTTCAAGTGGACATTCAGGCTGTGCCCTATGACCGCAGCGTGGATAGCGGCGAACCGATCCGTTTGGATGTTATCGCGCCTGTGCAGCGCGTTCTCGCCCAAGTGGAAGATGCGTCGGTCCAAGCGCGCATTACCCCGAAGCTGAGCGATGTTAGCTTACAGTGCGGTACAGTGACGAACACATGCGGCAGCCAGACGGCAGAGATTGAAGAACCGTTAGTTGCGGTTGAAGAAAGCGCTGTAGAATATCGGATCTCCTCA…
267	OON19170.1-4	2733	5999	GAACCCGAAGTGCAAGTCCTTCAGTTAGCCGGCCAATTTGCTACCCCAAGTGATCGCCGCGATTGCGCAACCCAGACTACGTTGAGCCTGACCTCAGACGTTATGGTGGACACCGTGCCGACCAAATATGTCACACAGATCATCCAAGCTGAAGCGGAGCCAAGCCAAGAAAGCAGTATTTTCCGCACGCAACTGATCACGAGCTTCTCTGAGAAGGTTGAAGCCGAACCTACGAAAGCAGACGTCACACACGTCTCCTTCTCCCAGCTTCCGCCACAACCGATCGAACTGACACCTAAGGTGGAACATACAGCCTATGTGTCAAAAACCATCCAGCTTAGTGTTCCGCGTGCCGACAATAGCCTGCAAACCGATCTGATGACCGCTAGTAAACACTCA…
268	OON13874.1-1	1782	5048	CTGACCATTGATACTAAACAACGTGTTATTGTGGTGAAAGAAGGCGATCCAGTACGTCTGGTCTGCGAATCAACTTCTTATCGCGGGGGTATTGGCGTCCATGAATGGATCCCGCCCGTATCTAGCACACGTACAGCGAACGATAGTCGTCGTCGCATTATTCATACACCTAGCCTCGCGACACGTGCAATGGCCAGCGACGCGGAACTGCATCGTAGCAAGGCGACTTTCGAAATTGAGAGCGCAAATAAACAGGATGAGGGCGAGTACATGTGTCGTGCTACCGTCATTGGAACGATGGCAGAACTTCCGACTTACCTGATCGTTCGCGAGCCCGGTGAGCCGATGCCGCCCGCCATTGCGGACGCGGAGGATCCGCTGGATTCCAAGTTCTGGATC…
269	OON13874.1-2	1782	5048	GATACCCTGGTTTCCCAGGAGGTAGACGGCCGTTCCAGCGTAGAAGTTACGGAGGGTGATCGTCTGCGGCTGTACTGCCATTACGATGCGCGTCCGGCCTCCGATTTTTTAGGATGGAGTAGTGACAGCTCCGAGGTTAATGCGAATATGCGTTTTACCCATAAACCGTACTCTAGTCTGGTAGAAATTGGCGAGGCGAATCTCGATCTGGACGGCAAAACCGTGAGCTGTAAAACGGTAGACAAAGAAAAAGTAGTGGAGCTGAAAGTGATTAGCAAAACCGAACGTGCATACAAAGTTAAGGTGACCAGCGAATATATGGTTGGTGATCGTATCGTGGGCACCATCGGCTCCGACCTGGAATTGCAGTGTGAAGTGAAACAAGTGCGGGGTAGCCCA…
270	OON13874.1-3	1779	5045	GCATATGATGGTTATCTGAACTTCATCTTGCCGGACGCAACGTATATTTGGGAAGTTGAAAAATATACAGGGGAGCGCGTGCACCCTAATATGTTGGCGAACACGGTTGTCATTATTGAAAATCGTATCGAATACACGGGCTTGTCCCGTGAGGCCAGCAACTTTCGCGCGAAATGCGTTGCCTTAAACCAAACAGCGCGGTATTACAGTACTCCTTTCGGGTTCCGGGTACACCGCATCTCAGGGGAACCGGCAAAACGCCCGACCGATATTGAGCCGGGCAACACGCGTTGGATCGAGGAGGATGGCAAACAGCCGATTAAAATGCTTATTACCGGCCTGCATACCGAAACCGGTCATGCGAGCCTCTCCGAGGGAGACAATGCCAACTTAACATGC…
271	OON13874.1-4	1782	5048	GGCAACCCTGGCGATATTTTTCGCGAGACACGTATTGATCGCAACGAACTGACGTTGCAGGGCTTACGTTCCGATGCCATTGAGGGCCTTCGCGGGCGTGCCTGGTTCTTCGATGGTCTGACCTACTATTATTCGGATTACTTCCCTATTGTTACGCCCAAAACGGGAAGTGACGGGCGGGTTCGTGTACAGGTGAAGGAAATTGGCGCCGATGATGAACGTAAATATATTTGTGCGGCATATGATGCAAAAACGGGCCAACGCTTAGATAACGTTTCGTATGAATGGGTTTTTACAACTCCGAGCGGTGAACGTATTTGGCCAGCATTTTATTTTGACATTGTGGACTCGCGGGGCGCAGAACTTACCCTGCGTCCTCATGGTAAACGTCTGAGTATT…
272	OON13874.1-5	1779	5045	AAATTGATCGTGGAGCCACATGCGCCGGGAGAGCCAGTAACACCGGAGAAAGAATACCCAGTTCGCATTCGCATCAAAGGTTTGGATGAACGCGGGCAGGTTAACACGATTCCGGGGACGGACGTCCACCTCACATGTACAGTACTCGACGAGAACACGAATGAACCTGTGGAAAATGCCGACATTGGTTGGGAATTTCTGTCAGATACCGGTGAAACTCTGTCGTTTGCAATGCTGGCGCGGAGCTATCAGGTAAGCGACGACAGTGAACTCAAACTTATGGACCTGCTGCCAAATCGCAACGCTCTGGGTCGTTGCGTCGTAACCCTGGAAAAGCGCGTGACGCTGTCGTCCCCCTACTTCTTATTCAATGTGGATGATGCGTCTATTAAAGTCCCT…
273	OON13874.1-6	1782	5048	ACAGGAGCGCCGGTGAGTAATGCCCAGTATATCTGGGATATGCGTCTGGTCCCGGAAGAGTCGGCACCTGAGCTGAAAGGAACCTTAGGTCCTTTCATTGAAAGTGTCTTAGAACAGCCAAATGGCCATGTGACCCTGCGTAGTGCGAAAACTATCTCGGGAATCGATCAGGCCCGCCTTCGCTGCCGTGTTCTTTATGACAAAACCTGGTATTCGTCCCCATTTTACCGTCTGATCCCCGATAGCCCGGATCAGCCACCATACACTCCGGACCCGGTGGTGTATCCTAAGTACCGCGTGGAAGTGGAAGGGCTTGATGCAGACGGCCGTCTGACCGGTAAAGTGGGCGACAGTCCAGTCCTTCGTTGTCACGCATACGACGCAGGGACAGGCACGGAG…
274	OON13874.1-7	1782	5048	GTTTTGCCAAGTGAGGAGCGTATGCAGGATGCGGCACACGAATACTCCTCGGGTTATTTCTATTCCGGCGTACGCAAACGCGGGGAACCGCCAGTTCAACCAGGTGGTGTCAAAAAAGACGCGGATGGGTTCACTCGCGACCCGCTGGTCCTTGTAAAGGTGGAAGGTGCCCGTCCAAATCATACGATTGCCGCGACAGTAGGGGAGAGCTTGGAACTTCGTGGTTACGCAATTGATGTTCCGACCGGTAAACCGATCGAAGGTATGCACTATTCCTGGGAACTGCGCACCCTTGATAACCTGCCGTTGTCCTCAAACCAGCTGTCGGATTCAATGGCGACGGGCGTGTCGTTCGGGGATGATGGCCAAAGCTTGCGCATTAAATCGTATCGCCCGACC…
275	OON13874.1-8	3120	6386	AAACACTATCGGTCCAAGCCGTTTCAGCTCATTGTAGATTCAAAGGAACGTGATCCAGAAATGAAACCGCATGAGGTCCAGATCCCGGACGAGTTTTACATTAAGATTAGCGGTATTGAGGAAGACGGTATCCTGAAAGCTACAGAAGGATCGGATGTGTCCCTGTCATGTCTGGCGGTAGAAACGAGCTCAGGTATGGTACATAAATCGGACCGCCTGGTTTATGGGTGGGAGTGGCGCAACCTGGATGGCGGCCTTGCAGATGCCAGCCGCTTAGGCCGTAGTATCAAAAGCCGCGATAATGAACTGCTGATCACTAGTGTGAAACCGACGGACACCATCAAGGGCCGCTGTGTAGTGACCGATCGTCAGCCGTTCGGCGACACCACCGATGAAGAG…
276	OON14937.1	2151	5417	ATGAGCGGTGAGCCCATGGCGACGGAAAGCGAAGGCGAAACGTTTGCTTTTCAGGCAGAGATTGCTCAGTTGATGAGCCTGATTATCAATACCTTTTACAGCAATAAAGAGATTTTTCTCCGTGAATTGATTTCGAACGCGAGCGACGCCTTGGACAAAATCCGTTATAAATCATTAACGGATCCGAGTGTGCTGGATACGGGCAAAGAATTGTGCATCAAACTGATTCCAGACAAAGCAAATAGCACCTTGACAGTTATTGATACCGGCATCGGCATGACGAAAGCTGATCTGATTAACAATCTGGGCACAATTGCCCGCAGTGGGACTAAGGCGTTCATGGAAGCTCTGCAGGCTGGGGCAGACATCAGCATGATCGGCCAGTTTGGCGTTGGCTTT…
277	OON15178.1-1	3405	6671	ATGGCCGTTCTGGAATATCGCTGGAATCGTACGGGCTGTCCGCAAGAAGAGACTCCGAATTTTAAGGAATGTTTTGGAAAACTGCCTAAAGATACGCTGTTAACATGTGCCGCAGAATTTGAATGGCCATATCGCGTTAATGAGAGTTGGCTGAAATTTCCTAATTGTAGTTGGACACCTCTGGTTTCGCTCGAACACGAACTGTATTCGTTTCGTCGCCTGTCTTCGGCTTGCAATAGCCGTCTGCCAATCGTACAGCCGCGTTTCACTGAGCGGAAACTGAGTTGGCACATCCGTCAGACTGAGGAAGTTATGAGTCTGCAGCCGCAAGACCAAGAATGGATGTTTCCACTGATTAACCAGGCCTACCAGGAAAAAGGCCGCAATCGCTGGTACTAC…
278	OON18991.1	1188	4454	ATGTTGGTGAGCCGCGCCTGGGATATTCCGGTGCGTTGGGATGGTCGTACCCTGGAACAATGCCATCGTGATATGATGTCATCCCTGCGTAACCGCTTCGGCCGGCGTGCGTCAGGAGACCGTTCATGTTTAGCTCAGCTGGTGCACGCGCCGGATTGGAATGATGAAGTAAACCGCTGGGTCGAAGAAACTCAAGACCGTTGGAATGCGGAAATGAAACGTCTGCGTGAAGAAATGTTTTCCCTTGTCCCGATGGATCTGTTTGGCGTCTCTCCCAGCGATTTTTTTGAACCGTATGGCGATGTCCACAGCGTTTTAAATCGCATGGACCATCAGATGCGCGCGCTGACCCAGCACATGGAACAGGAAGCGAATCAAGCAGCATCCACCGAAGGTGGT…

## Sheet: OV List_278genes
All entries share:
Insertion point name: pXI vector
Vector name: pXI vector
Vector length: 3271
Score: STANDARD
Index	Name	Insert length	Construct length	Insert sequence
1	OON16065.1	300	3566	AAATTAGATAACGTACAGGATATTATGGACGATATCGCGGAGCAACGCGAAATTGCACAGGAGATTTCCGATGCCATCAGCAACCCCGCCACCTTTGGCCTGGAAATTGACGACGATGAACTGGCACGTGAATTAGAGGCGCTGCAGGCGGAAGACTTAGAACGTCAAATGCTGGACGTAGGCCCACTGCCCGATGTCCCATCTATTCCAAGCCATGAAATCGCTGGTCCGAGCACAGTCAAGCCACAGGCCGACACGAGTGAAAAAGATCTCGAAGAGCTTATGGCTTGGGCTGAATGA	x
2	OON17839.1	300	3566	ATGGAAGGTCGCGATAGCAAAAAAGCGCAGGTCATCAAAGCCGAGATGGATCTGGAACTGCAGGATGAAGCCATTCATACGGCCGCTGAAGCCTGTGATCGCTATGATGAACTTAGCGAGATTATCGAATTCGTGAAGAAAGAATTCGACAAAAAGCACGGCAGCTCGTGGCATTGCTTTGCCGGGACTAGCTTCTGTTCCGCACAGACCTCGGAAGAAGACCTGCTGTTTCTGGACTGCGTAATGGCGTTTGCCGGGACCGACCTGACGAAAGTGAGTGAATTTATGTTGGATCGCTAA	x
3	OON13365.1	309	3575	GAAACCATTAAGTGTTATGTGTGCAGTCATTGCCCAGTACCGTTTGAACCAGAGGGCGCTCGCCAGCTGGGTAACTGTAACTATTGCCGCACACAGTATAATTACCTGTCTGCGGATCGTGTACGCATCGAGAAAGATTGCGTTGTGTCGTGTGTGGAGAAAGATCGTGTTCACAACAGCCAGGGCATGAAGACGGAATGCTGCACGACGAACCTGTGTAACCCGGCGACAACTGCTACACCGTCCCGTCGGATTCTGGCCACCGCAGGGTTGCTCATGAGTCTGATTTCTAGCAAATCACTGCTGTAA	x
4	OON15995.1	309	3575	ATGTCGGGCCGGGGCAAAGGTGGTAAAGGGCTGGGCAAAGGTGGTGCCAAACGTCACCGTAAAGTTTTGCGCGACAATATTCAGGGGATCACAAAACCGGCCATCCGTCGTCTGGCGCGCCGTGGCGGAGTGAAACGCATCAGCGGCCTGATCTATGAAGAAACCCGCGGCGTTCTCAAGGTGTTTCTCGAGAATGTTATTCGCGACGCTGTGACGTACACCGAACACGCGAAACGTAAGACGGTTACGGCTATGGATGTAGTTTACGCGTTAAAACGCCAAGGTCGTACCTTATATGGCTTCGGCTGA	x
5	OON18031.1	312	3578	ATGCACGAACTGGGAGGGTACGTTGAACGGTTTAGCCAACAACTGCACCAGGCTTCATATCGGCTCGGAGTTTCGTTTGAATCACTGAATGCAAACCCACATGCATATCCTCAAGCATCACTGTCCGGTGAAGGTAATTTCAATTGGCGTTTCATCTTTCCGTTCGACTACATTAAAGCGGAAGATCGTATTGAGTTCAAAGATAAAGGCCCCTTTGATGTCGAACCTATCACCATTAAATCTAACTGTGAACTGACCCTGCAAATCTGGGATGCGGATGTGTTTTCCTCGGACAACTTTTTGGGCAAATAA	x
6	OON22456.1	315	3581	ATGAAAGAAATCGCCGCCAAATGCGATTTTGATAGCCTGCTCCAAGAATCCAACTCTCGCCTGGTGGTAGTGGACTTCTTCGCCACGTGGTGTGGTCCCTGTAAAGACATTGCGCCTAAATACGTTTCGTTGAGCGGCAGCTACCCGGGTGTCACCTTCGCAAAAGTGGATGTGGACCAGTTACCGGATCTGCCGGAAGAGTACGGCGTAACAGCAATGCCGACCTTCATCTTTTTTAAAAATGGGAAGGCGGTGGAAACCGTGCTGGGAGCCTCCATTGAGAAAGTGGAAGCGGCAGTCAAAAAACACGTGTAA	x
7	OON17055.1	318	3584	ATGACTGAAATGGTCATCCACCGTTGGGATCCGGCCAAGGATGGTGAATTATCATTACAAAGCATGTTGACCAAACTCAAAGCTGAAGGTTGCGGCTGCGTTGATTATGAGTTTTCCCCCGGCACATCCTTTCCTGAACATACACATTCCCAGGACAAAATGGACTGTATCGTCAGCGGTCAGCTTTGGTTTAAAATGTTTGGGAAAGAAGTTATCCTGGGACCGGGGGATCGTTTAGAGGTGCCACGTAATACTCCGCATAGCGCACGCGTCCATGGTGATCAGAAGGTTGTGTTCGTTGACGCAACGCGCCGTTAA	x
8	OON22909.1	318	3584	ATGGTGAAACAAATTTGTACCAAGGCGGAGTTAAACAAAGAAGTCAGTGGGAACTCAGGCAAATTAGTTGTGATCGATTTCTATGCGGAGTGGTGCGGCCCGTGTCGCGCAATCGCACCGAAAGTGGCTAGCATGGCAGAAGAATTTAAGGATGTGGTGTTTTTAAAAGTGAACGTGGATGTTGGAGAGGAATTAAGCAAAGCTTACTGTATTACCTGCATGCCGACGTTTGTATTTCTTAAAGGGGGCGAAAAAGTAGACTCCTTTAGCGGCGCAGACGAGAAAAAGCTGCTTGAAATGGTAAAGAAACACAAATGA	x
9	OON14338.1	324	3590	GACCCCAAACCGGATATTAACCCGAATCACTATACTCTCTTTGGCAATCGTATCTGCCCATTTGTAGAACGTGTGCGTTACACTCTGCAATACCACGGCATTGAATTTGATTCCATTCATATTGCGCTGGATGCCAAACCGGACTGGTTCCTGGAGATTTCTCCGACGGGAAAAGTACCAGTGTTCCTGACCAATGATGGTAAAACCATCGTCGAATCCGATGTTATTATGCGCTTTGTTGACAAAATGAAAGGCGAGAAGACGTCGCTGCTCAGTGTATGCGGTGAAGAAGAGTTCCAGAAAGCGTGCGAACTGTCTAGCTAA	x
10	OON15855.1	327	3593	ATGACCGTACCGGAAGGAGACAGCGAAAAAGGCAAAAAATTATTCGTGCAGCGTTGCGCGCAGTGTCACACCGTGGAAAAAGGCGGTAGTCACAAAACCGGTCCCAACCTGAATGGTCTGTTTGGCCGCAAAACTGGCCAGGCCCCGGGTTATAGTTATACAGCAGCTAATAAAGATAAAGGTATTACCTGGACCGAAGAGACCTTGTTTGAATACCTGGAAAATCCGAAAAAGTACATTCCGGGCACCAAAATGGTGTTTGCGGGCCTGAAAAAAGCCGAAGACCGTGCCCACCTGATCGCCTACTTGAAAGAAAGCACCAAATGA	x
11	OON14597.1	336	3602	ATGTATGGCCTGCCCAACAGCATCCGTAGCGCGTTTACTTTATTACAATGGGTTCCAGAAATCATGCACTATTGTCAGCGTGTACCATTCTTGCTGGTGGGCACCCAAACCGATCTGCGTGACAGTGATTCCACCGTCGGTGCGAACCGCGGTAGCAAAGCCCGCTTTATTACCCCGGAAGAAGGACAGCGCCTGGCCAAAGATGTGCAGGCGGTAAAATACGTTGAATGTTCGGCGTTGACCCAGCGTGGCTTAAAAACGGTCCTGGACGAAGCAATTATTGCAGCGCTTGCCCCCCCTAAAGTGACCCAGACCCGCAAATGTTGCCTGATCTGA	x
12	OON15200.1	339	3605	ATGGTCACCGAACAGCCGCGCAAAGTTTTACCGAAACGGGACTGGATCGATGGACTGTATAGTTGCACCAACGATTGCCGCAGCTGCTGGTGCGTGCTGTGCTGTTATCCTTGTTACATGTGTAGTATGTACCGTCGCTATGGTGAGTGTTGCGGAACGCCGATGGGAATCGTATTTCCCGGCTTAGTGCTGCGCTCTTATCATCGCGCTAAACATAATATCCAGGGTACCCTGTGCGGTGATTGCGCTGTTGACTATTGCTGTACCCTGTGTGCGGCTTGTCAACTCGATCGTGACATGAAATACGTAGAGTCGACGACCGGGATTCTGAACACGTAA	x
13	OON18295.1	351	3617	ATGAGTGCAGCAACCAATCATTACATGACAATCAAGTTCATCGCGCCTGACCAGATGACAGTCATCAACAAATCTTCTCTTTGTGAAGTGAAGTACACCTTTAAGTTCGGCGAAGAATTTGAGTACGATGATGCGACCGGTCGCCGCGTCACTGCTGTGTTCGAACTCGCATCGCCGAACAAGTTGATCGAAAAGCAACGTTTGCCTCACACCACCTTAGAAATTGTTCGGGAAGTCTTCGGCGACACGATTTTTATGATTACGCTGTTTTTGCTCGACATCCAATGGTCTAATATGTTCACGATTGGAGTCCGTGATGATGTGAATTCTGATCGCCAGTCTCTGGAATAA	x
14	OON23940.1	354	3620	ATGTACTACCGTGGCGCACAAGCCGCCATTATTGTCTATGATATTACTAATCCCAGCTCCTTTGAGCGCGCCAAGAGTTGGGTCAATGAACTCAATGAACGTAGTAATGCTGTGAAAGTCATCGCACTCGCGGGCAACAAACTGGATCTGGATTTCAAACGCGCGGTAAGCACCGAAGAAGCTCAGGCATATGCGACCCAGAACGGTCTGATTTTCATGGAAACGAGCGCAAAAGCGTGTACAAACATCACGGAGCTGTTTACGGCCGTGGCACTGCGCCTGCCCCGCGATGCGCCTGCGAACCCGACCGGTGGCCAGCAACTGCAGGGCGGCGATACTGCAACCCCGACTTAA	x
15	OON19775.1	357	3623	TCACGCCCGAACAGCCCTCTCCTTGGCGGGTATCAGGAAGCCTGCCCGCTGGGCGAGCAAAATTTGCCCGAGTTAATTGCAGCTATCATGGCTTCAAGTCACGAAATCTTAGCCCCACTGCTTGCCATGAACCTGGAGCCTGAAATTCTTCGTCTTGAAAAACAGGTGGTAGCGGGCGTGAATTATCGGCTGCTGGTGCGCTTCGCCAACGGATCTTGCCATAAAATTGTCGTATTTGAACCCTTGCTGCTGCGTGATGAAATCGATGGCGAATACCGTCAGAAGCCGATGGAAGTGAAGTCAGTAGATAGTGCGGAGTGTCCGACAGGACCGGTCACATGTCCGTTTAAGTCCTAA	x
16	OON18564.1	360	3626	ATGACCGACATGACGTTCCCTGAGGATCCGCGCATTACCGATCGCATCGGGGAGACCATCTTCAAGGCCCAGCCGTACCAACTGGTAGTTAACGTGATTGAGGCCCGCCGCTTGTTCGGTACCAATATCAACCCTGTAGTTACTGTTACTGTAGGCAAAGAGGTGCAGAAGACCCCAGCGAAATTTGCAACCAATCACCCGTTTTATGATAGCTTCTTTAGTTTTGACCTGCAACGTGCGCGCCAACAGTTGCTGACCGAGACAATCAAAATCCAAAACTGTTATGGCTATGCCATTCTGGGGGTCCTGATGACGGCTGATCAAATGAGCTACATCATGGGCAACAACACCGAAGTTTAA	x
17	OON13688.1	363	3629	ATGACGGAGGTGCAAGCCCAACCCTCTTCTGCAAGCGAACAGAAATACGGTGGCGCAGAAGGCGCCGATGCGATGTATGTTAAATTAGTGTCATCGGATGATCACGAATTCTACGTGCGCCGTGAGTATGCGCTGATTTCCGGTACTATTAAAGCCATGCTGAGCGGACCGGGCCAGTTCCAGGAATCGGAGACGAATGTGGTGCATTTTCGTGAAATCCCGAGTCATGTGCTCCAAAAGGTGTGTAGTTATTTTGCTTACAAGGTGCGCTACACCAATTCATCGTCAGAAATTCCTGAATTTCCGATTGCGCCCGAAGTTTGCCTGGAATTACTCATGGCCGCCAATTTTTTAGACTGTTGA	x
18	OON16673.1	366	3632	ATGCCGATTTGCGGTGGCGTGGCTCCGTGCCTTTTGCACTTACGCACGAATAACTGTAGCATCATGCCGTTATGCGGTGGCGTAGGTGATGCACGTACACCGACGCCGGAGGAGAAACAGAAATTAGAATCTGTCCTGCATCAAAGCTTGCACACCCATCTGGGCAGCAAACCGGATAGTTTGGAAGTGGTGCAGGTCGCCACTCAAGTTGTGTCGGGCACTAATTATTTCGCCAAAGTAAAGCTGAACGGCGATAACTATGTACACGCCCGTATTTATGAAAAGCTGCCGTGCCATGGCGGAACGACGGAACTTCATAGTATCCAGAAAGACAAAACCCACGCTGACCCTCTTGGTTATTTTTGA	x
19	OON18644.1	387	3653	GGCGCCCATCCAAACCCAGCCGGCTTCCTGGGCCTGAATAAACCGAAATACGCCCGCCGTGAAGGCGTGTACACCACCGTGCTGGGGCATTGGGGCTCACCTTTGACGGCCCATGGACAGCGTTCGAAAAATGTCTTTCTGAAACATGACGTGGATCGTAGTGGCAAATTTCAGGCAGAAGAATTTCGCGAAGCGTTGCGTAGCTGTGGGTATACCGTGTCAAACAAGTTCTTCAACGCACTGGTTCACCGTTATCAGGATCCGGACACTGAGGTGATGCGGTTTGAAGACTTCATGCTGTGCGTCATTCGTCTGAAGAACGTCTTTGAAACTAGCGCAGCCCAACCAAAAACCTACGAAGGCGCTCCAATGTTTACCACAGATTAA	x
20	OON21009.1	390	3656	ATGCCAACCGATGTGTACTTGTACCCGTCGCTGCAACCGAAGGTTACCGGAGCGCTCCAGCCTCTCCGCGCAATGCAGGCGGTGCAGCCGTCAGCTGATGAAATCGGCAAACAATTCGCAGCACAGTACTATCAGACCCTTCAGACTAGCCGCCCTGCCATTCGCAATTTTTACCATTTTCCGGTGATTAATTGCCCTCAGGAGCAAGCGCGTATGATCTATGAAGGGGATGAGGTTGTTGGTCGGGAAAACATCGCGCAGAAACTGCAAAACATTAAATGTAATACCTTACAATTTGCTCTGTCTAGTGTCGATGCCCAACCTTGTGGCAACGCGATCCTGATTCTGGTATGTGGCCAGCTGCAGGTGGGGTTTTGTTTAGATGAGTAA	x
21	OON14177.1	399	3665	ATGGCCGCACTGTCTTTGGGTATGAAATGTCTTAAATGCGCAATTTGCGCGCTGTTATTGATTATTGTTGGGTCGTGGGTCCAAGTGAAATTCTCCGATTATGGCCCTGAGCTGCAGAAGATCTGGCAGGCGGCCCCCATTGCCCTTATTGTGTTGGGAGCGATTATCCTGCTGGTGAGTTTTTTAGGTTGCTGTGGGGCCATTAAAGAGAACGTGTGCATGCTTTACACCATTGATCCAGAAATTGAAAAAATCTTGAAAGATGCCGTTCGTGATTACCCTAAGCCTGAGATTCAGCAGAGCATTGATCTGATTCAACGCACCTTCGAATGCTGCGGAGCGACAGGCCGTGAAGATTATGAAGTTGTGCCGGAAAGCTGTGGCGCCTTTATCACCTAA	x
22	OON16772.1	399	3665	ATGACGCAATTCTTAGGAACTTGGAAACTGAAAGACTCGCGTAATTTTGACGCCATCCTCCAGAAACTGGGTGTGAATGTCGTTAAACGTAAACTGATCACATCCTCAAAACCGGAGGTGACATATACCATTGATGGCAACAAAATGACGATCCGCACGTGTTCAGCATTAAAAACGACCACCATCACGTTTGAGTTCGGCAAAGAGTTTGAAGAGCGCACCGCGGATGATCGCACAGTCATGAGCACGTTCACCAAACAGAGCGAAAGTAAAATTACGCAGGTTCAAAAACATCCAAACAGCGTGACCACCACAGTTCGGGAAGTTTCGGGAAACACTTTAACCGCAACCGTTACTGTCGACGATGTCAAAGCCGTAAATGTATACGAAAAACATTAA	x
23	OON17206.1	399	3665	ATGCACATCGTTTGCGTGTCCGGGTATTTTTCCCAGCTGGTCTGGAAAGATTCCAAACTGGTAGGCTTTGGTCGCGCCACGTCTAGCGACGGCACTGCATCGTACATCGTCGCGCACTACTCCCCAAAAGGGAATATTCGTGACCGTTTTCACGAGAATGTCCCGTATGCATCACGCCGCTTAACCCATAGCAGCCTTCAGGAACTGCGTCCGCCAGAGATTAGCAGCCGTCCGGTTTCTACCCTGAGCAGTAAAGAGTTGAAAGAGCGCGAAAAACAGGAAAAGAAGCTCCGCGAGCGTCAGGAAAAGGAACGCAAAGAATTAGAAAAACGCATGAAAAAAGAGCAAAAACAGCGCGAAAAGTTAGAAAAAAAAGAAAAGCGTAAAAGCAAAGCCTGA	x
24	OON19685.1	408	3674	ATGGGCGGCCTGGAACTGCGTTCTGACTATCCATATACTGGTAAAGATGGGATTTGCTATATGGATCAGAGCAAATTTGTGGCATATGTCAACGGCTCCACGCGCTTGCCGTGGTGTGAAAAAACGCAGGCCAAAAGCTTGAAAGAAATCGGCCCACTGAGTAGCGGGCTGAACGCCGTGCTGTTACAGTTATATAAACGTGGGATTATGCGTCCGCGTTGGTGTAACCCGGCAGAACTGAACCATGCAGTCTTAACCGTCGGCTACGGAATGGAACACCGTATGCCGTACTGGATTGTCAAAAACAGCTGGGGCAAGCGTTTTGGCGAAAAAGGTTATTTTCGGATCTACCGCGGTGATGGCACCTGCGGTATTAACCGCGCCGTCACCACCGCAGTA…	x
25	OON19793.1	408	3674	ATGACTCAGGTTTCGCCGCGTATCATTAACATGTCTTGGGGCTCCATTACCGTGGAGTCTACCGAAAATGGCAAAATCAACAGCAACGAAACGGTTACCTATCGCGATGCGAAGCTTTGGCCAGGGGGCTCTCGCGCGTGGGACTGGGCAGAGACGGGTACTGGCCATATGGGAGGCATTCAACCGACCGATGTTGACGAGCTGATCGCCTACAACCCAGATACCGTGGTTTTGACGCGTGGGGTTTTATACGTTCTGCAGGTCCCTGAATCTACCCAAGCGTACGTGCGCGAGAAACTCCCAGGGGTTGAGTTGATCGTTGAAAATTCACGCTCCGCGTTGACCACCTATAATGCTAAAGTGGAGCAGGGGAAACGTGTGGCTGCCTTGATTCATACG…	x
26	OON16678.1	411	3677	TTGGCGGCCGCCAAGCTGCCTGCAGGCCTGACGACCGGTGACTGGCCCCCCGTAGGTACGCAGTGTACCTTTGTAGGATGGGGGTGCCAGAAATATCAAGGTGAGCCGACTGCGAATCTGCAGGTAGTCGCATTACGCGTGGTGTCTCATGATGCGTGTACGGAAATGTATAACCACGGCGCTGGTCTCAATGAACACCACGAGTTCTGCGCCGGTTACTATCAATCCAATGTTGGGATCTGTGCAGGGGATAGTGGTGGTGGATTGATTCAGATGTACGAGCGTCAGGTCGTGGTTGTGGGCGTTGCGAGCGCGACCCACGCGCGCCAGCCCCAGTCATACCCAGGTCTGTTTACCCGTGTTTCCGCCTTTACCGACTGGATTGAAAAAACCGTGGAT…	x
27	OON21145.1	411	3677	ATGGGCAAAGGCGGTAAGCCGGCCAAGGGAGGCGATCCCAATAAGGGGGCGAACAAAAAACCGGGCGGCACCTCCTCCGGCGAAAGCAGTGCCGCCGGCGCGAAAGTCAGCAAGGCAGGTACGGCGGTCAAGGTACGCCATATTCTGTGTGAAAAGCAATCCAAATGTTTAGAAGCACTGGAACAGCTTCGGAACGGTAAACGTTTCAACCAAGTTGCGGAGGCGTATAGTGAGGATAAAGCTCGCTCTGGTGGGGATCTGGGTTGGATGACACGTGGTTCTATGGTGGGAGCGTTCCAGGACGCTGCTTTCGCCTTGCCGGTGTCTACGTTAGATAATCCCAAATATACAGACCCCCCGATCCGGACCCAGTTTGGGTATCATATTATCATGGTAGAG…	x
28	OON17951.1	414	3680	ATGTGCTGTCCGGCAAAGAAAGCGGAAATGTTGGAGTTATTATCCGTCTTGGACAAAAATAATGACAAAAAAGTGTCAGTTGATGAACTCAAAGAATTCCTGGAACAAGGACGCGGTACAACTCTGGACAAAGACATCGTGCAGAAATTTATCGATAAGCACGACAAAGACAAAGATGGCAAACTGGATCTGGAGGAGCTGGCCGAATGTCTTGCTAAATCTGAGGTTAAGGCCGTCCTGGAATGCCTGGATTCCAATAAGGACGGTAAAATTTCAGTTGAAGAACTCAAAACGTTTCTGGATTCAGCAAATTGCATCTTGAAACGCGAGGATGTTGAAGCCTTCATCAAAACGCATGACGCCGACAAAGACGGTAAACTGGACCTGGATGAGCTCGTG…	x
29	OON23395.1	414	3680	ATGTATGAGCTGAACGAAAAAGACCTTCAGGAAGCCCGCGATGTCTTTAGCTTATTTGACTCCGTTGGGGACGAAAAAATCCTGGTAAAAGACATCGGCGAAGTCGTCCGCGCGCTCGGTTTAAACCCCACTGAATCCGATATTCGTAAATTTAACAACCGTAACGATCCGGGCGAACGCATTACTTTCGAGATGTTTGTCCCCATCTACCAAGCGCTTGCCAAAGAACAGAAAGATATTAACCCGGAGGAATTCATTGAAGGCTTTCGGGTTTTTGACAAAGAGTCGAATGGCTTCATTTCCGCTGCAGAATTACGCCATTTACTGACCGCTTTAGGCGAGCGCCTGCGGGAAGACGAAGTGGATCAGCTCCTTGCTGGCATGGAGAACTCTCAAGGC…	x
30	OON20808.1	420	3686	ATGCAAGACAGCCTGCAGAACCCTGCCAGCCGTTTGATGTACACTGCGCTGTTGAGCGTGCAGAACACCATGAGCACCAATGGCACGCCGCTGAGCTTGGGCGAAAGCGATTTCTCTCGCACCATGCAACAAGTAGATCCTGGCCATAAAGGCTATGTGACCTTTGATTCTTTTCTGAATTTCGTGACACGCGAAAACGCCGATGAGGACACGGCCGAGCAAATTACACAGAGCTTTAAGGTACTTTCCGGCGATAAAGGCTACGTAACAGCCGATGACCTGCGTCGCTACCTTCCACCTGATGATGCCGAGTATTGCATCAAACGTATGATGCGCGCCAGTGGACCGCATGGCGATTCAGGCGCCTTGAACTATGAGCAGTTTACATTGGAAATTTAC…	x
31	OON13881.1	435	3701	ATGGACTTGGATACCGTTCTCGAAACGGAGTTTCGCGAAGTTGACAAAAACCGCGATGGGGCACTCAGTCTGTCTGAAATCGCCGACTGTCTGGAACGGTTTGGTTTCAAAAAGTCTCGTGCCAAAGAATTTCTTAAAAATTTTGACGAGAATAAGGATGGGAAAGTGTGTATGGAGGAATTCGTAAAGGCGACTCAGCGCAAACTGTCGGCCCGTGATTACACCTGTTGCCAACTGCGCCGCATGTTTCGCTCGATGGACAAAGATAATTCTGGCAAGATTTCGGGTGAAGAATTGAAAAAATTCCTGAAAAACCAAAACAATCTGGTTTTTCCGAATGCCGTCGATCAGTGGATCGAGGATAATGATCGTGATCATGACAATGAATTATCGTTTGAA…	x
32	OON16991.1	435	3701	ACGTGCAATACCGCATGCAATGGGACAGTGATTGACACCGCCCGTGTTAAGCTCATTGAGAATTCTGAACAGAAGGATGATTCGAACCTGTGCATTATTTATACCGATGACAACTGCCGCGTGTTTTTCACTTATCGCTACAGCGACGCGATCTATGTAACGCGTAAAGTGGACTTAAACATTATGCGTAAGTCGGAGTGTGTCAAAACCATCAATATCTTGTATATCGTGTTAGGTGTCATTGCCGGCATTGTCCTGGGGGGGCTTATCCTGTTGCTGATTTATAAACTTGTCATTACCATCGATGATCGTCGGGAGTTGGCGAAATTCGAACAGCAGGGGGAGAACATGCGGTGGGAAATGGCAGAGAACCCAATTTTTGAATCCCCGACCACCAAG…	x
33	OON16578.1	444	3710	ATGACAAGTGGAATCAAACCTTCCGAAGAATGTTTAGATGTGTTTAACCGTATCAAAATGCAGCACACGAATATGTACGCCATCTTCCGCGTTGAATCCGAAGAAATCATTGTGGACAAATTGTCTGACTCTGGCGCTAAATACGAGGACTTCCTGGAAGATATGCATCGCCGCGCGAATACCGGCTGCTTTGCCGTCATCGACTTTCCGTACAAGCGTGGTATGTCTACCGATAGTAAGCTGTGGATTGGCTGCAGTCCGACTTTCCACCACCGTAAAGTTCCGGGTGCGAGCTTTTGGATTCACCATCTTCTTTCGGGTCTGAGCACCCTGGATTGGTGCAAACCCTCTTGTCCTCATTGTCTGCCGCCCATTGTCGGTGGACGCAATTCAGTAGTG…	x
34	OON16820.1	444	3710	ATGGCAGACGCTGATAAGTATGATGAACAGCCACTGTGTGCCCAACTGATTACCAAAAATATTGATGTGTGGGCGATTGGTGCTATGCTCGGAAAATGTTCCTTACATCAGAAAAACAACGGCCATCCAATCTACGATGTCCGTCTCAACAGCAAAGTCATTCCTGAAGGCTATCAGGGCAAAGCCAACTTGTTTGGTTGGTATATGTACCCGGTTGTCCGCACATGCCTGATTAAATTACTCCGCGAAGCGACTCTGGGCGGCGTGCGCATTGTTAATTGTTATCAGATCAAGACCGAAATCGTGGAAGTGCAAAAACTGGGTACCTATCATATTGAAACGGAAAAAGGCGTTGATTACTCCACCGTTCAACTGTTGGCTGAAAAAGCTAATGAAGGT…	x
35	OON18086.1	447	3713	ATGGAATCAGATTTCGCTCTGTTCGGTTGTGCGTTGGCAAATACCACCTGCGAAGCGATTCCGATTCCGGAAGGAGCGAACTACCACATCAAAGTAAACTACTACGTCCAACGCGATATCGTGACCGGCCTGCAGTACGCACAGAGCGTGTATCGGGGTCCGGTGCGCGTGGACCGCTCGAGTGCAATGATGGGCTCTTATGCACCGCAGAATGAAGTGCGGGTTTGGAAATCGGACACCTTTGAAGCTCCAAAAGGCGCAATGCACCGTGGGACGTATCACATTAAATCGCGTTTTGTTGACGCTGATAAAAACGAGTATGTGTCTTGGAAATGGGACATTCAGGTTCTGGGTGAATATGCTATGCAGAATAGCGACTTCCAATGTGCTTCCGCGTTC…	x
36	OON14669.1	453	3719	ATGGCACCACTCACAAAGGACGAAGTTGACGCAATTCTTGAGGAATTAAATCCGTCAGTAAGCACAGGTGAACAACGTACTGAATTTGGCAAGGCCATCTTTATGGCATTATTTACCGCGCACCCGGAATACATTGGTTTGTTCACCAAAATGGAGGGTTTAACCAAGGATAATGTGGAAGCCTCTGAAGGGATCAAGTATTATGGCCGTACTTTTACCGATTCCATCCTGGAAATGCTGCAGTCGGCTTCAGACGATGGAGAGTTAGAAGCTGTCCTGGAGAAGAGCGGCAAAGAACATACGACCCGCAATGTGACAAAGCAGCAGTTTCTGTCTGCAGAACCGGTGTTTATTGAACATTTTAAAGGCGTTCTGACGAAAGAAGCGAATAAACAGAGC…	x
37	OON17643.1	456	3722	ATGAAAGCTGTCTGCGTTCTGAAAGGAGACGTGGGTGTTCAGGGAAAAGCTACGTTTACCCAGGAAGTAGAGAACGGTCCGGTTACGGTGGACGTTCATATCACCGGTCTGACCCCGGGCAAGCATGGATTCCACGTACATGTGTTTGGCGATACCACTAACGGTTGTGTCTCTGCGGGGCCTCATTTCAACCCGACTGGAGTGGATCACGGGGCCCCGGAGGATCCTGTGCGCCATGTAGGGGATCTGGGTAATGTAGAGGCGAATGCGCAGGGTGTGGCGCAGCATGTGTTCACCGACAAAGTGATCTCGCTGAGCGGTCCAAATAGCATTGTGGGACGTACTATGGTAGTGCACGAGGGTGAGGACGATCTGGGCCGCGGGGGGCATGAATTCTCA…	x
38	OON22591.1	459	3725	ATGCAATGGCGTTATGAAGTTGCGTCTCTGGCTCTGCGTGGGTACGGTTGCACCACAAGCCGTCCGCAACTTGAATGCGAGGCCGAAGAGTACCTGCGTAGCTTTTTCGATAAATGGAATGAAGAAGAACTGGATTGTCTTCTTTGCCCGGTGAGCCCGCTGCCGGCTGTTTGGGATCGGTCAGATTTTTACACCGTTAATGGCGTTCTGCTTTACACCAGTTTGTACAACATGCTGGGTTGCCCGGCCGGCACGCTGCAATATGGTCGCGTTGAACGGGAAGATATTTACAAGGCCCGTGATTCGGTCGAACCGGGGAAACACTTGCGTCGCGGACTGATGTATGCCGAACAGCTGGATGCTGCCGAAGGATTGCCGATTAACATTCAGGTGGTCGCG…	x
39	OON21481.1	462	3728	ATGCTCGGCTATCGTGAAGCGTCACTGTCGTGGCTCCCCATCTATAAAGGTGATCGTGCACCACCTCACGCGGTGGAAGCGGAAAAAGAGATCCACGTAATTCGCGCCCGCCACCAGGACGACGTGTTACCGGGCAAATGGCCGCTGCATATTGGGCATATTGCACATTTACCTTTCCATGATCTGGAGGTTGAAGTGACAACGTTCGAGGTCCTCTGTGATACCGGCCTTTATTCTGGCAAGGCGAGTTGCCACTGGTTACCGGCAGAAGGCGGTCGCATTCCGCAGAATGCAGTCCAAGCGGGTGTGCAGAAAGACGGAACCCCGCTGTTTGTGGCCCGTGCTAAAATTAATAACGAAATGTGCGTCGGGAAGGCTCTGCCTACTCAGACCTTTGCT…	x
40	OON17828.1	465	3731	ATGGCGCGCATCGGCCATGGGGTCCAGGTAGGGTTATCCTGGGTCCATGAACGGGACGGTCGCGTTCCGTCGAATGCCATTGACGCAGGCTGTGGCGTTTATATTGGGCGGATGAATCAGAACGGCGATCTCCTGCCGGGGAAAGTGGTGCCGCGCCTGAACCAAGCGTATTGTGCTTTCGGCGGCCGTGAACATAGCCACCACTCTTACGAGGTTCTGTGTGATACCGCGGCTCACCGCACCAATAAATGCTGGGAGAACGCTAACAATGGGCACGTTCCAAAAAACGCAATTGTGGCGGGTTTGGCCAGCGATGGCAGCCCCCTGTACGTGGCTCGCGCGCATATCAACGGGGAACGTGTGGTAGGTAAAATTCACGGAGGCCATCATTGCGGCTAT…	x
41	OON20352.1	468	3734	ATGGCAGATAATCGTGCCGATCTTATCATTACAGTTGGAGATATCCGTTCACTGCTGCTGGTGGGCGTCGATATTCGTGGCAAAGTCTACATGACGGGCATGGAGTTGCCCTGGTTCGGGGATCTGGCAAATAAAACGTCCGACCTGTATAAGGGCCTGGAGGAACATTTGTGTTACACGGAACGCATCACATTCTATACGAACATCACCCTGCTGAATGCTTGGAGCGCATGTACCCTGACGGATGTATATCAGGGATCCGTTATTGCAACGACACGCGTGTGGTTTGACGTGGGTCGTCTGGAAGAAGGCCAAGTTCAGTTAGAGTCAAGCGAGTTCTTAGACAACTTAAAGAAACTGCTGGAAGCATATAAAAAACATGCAGAGCCCAACGTGGCA…	x
42	OON15364.1	471	3737	AGTAAGAAGCCGGCGCGTAAATCAGATGCCTCCCACTGCCTCACGGCCGAGCGTAAGCAGACTTTACTTGCTACGTCCGGTAGCGTGTCGCATTCAAAAATGGTGAGCCCAAAGGCACGTCGCATTCTGTTTCCGATCGATCGCTCCGACCACTCTAAACGCGCTATTCAGTGGTATCTGGACAAGTTTGCCTGGGAAAACGATGCATTATACCTGGTCCACGTGGTGGAACCAAACTACTCACGCCGTTTTAGCGAAGTCAGCCCCGATGACCATACCTCAGCGCTTACTAACAAAATGAAAGAAAGCGTCGCGGCAGGCGAACAGGTTGGAGCCCAATACCGTTCGTTTCTGAAAGAACGCGGCAAAGAGTCTGAGTTTGTTATGCAAGTGGGTACA…	x
43	OON14063.1	480	3746	ATGCTGTTTAGCAACAGTGTATTCTCCAGCATCACCGCGCAGACTGTCTGTGGGTCGGCGACCGTCTCTCTGGAAAGCTCCACGAAAGATCCGGTATGGCATCCAAAGAAAGAAACGTGCTCGTCTTCGGATACCAACACTACCATTAACGTTAATGAAAAACTTATTAAAGGGAAGCAGGAGGATTGCGGCGAACTTTTCATCGCTTGTTGCACATTTGAAGCTGGTTGCTCCAAAAACATCACCACCCGTGTGCTCAAAAGCGAATTTAACTGTTCTCACCCCGCTGAGGAGATGTGGGTTGTTCTGATCCGGTACGCCCCGCAATGCACATATGACTACGAATTTAAATGGGTGTATGGGAAAAGCGCGTATCGCGAACCGGCGGGTACATGCGTG…	x
44	OON18352.1	480	3746	ATGGCGCACTTCGACGACGATGATTTCGATGTGGTCGATACCGGCGCGAGCGCCACCAAACCACAGCAGTGCAGCTCACTGCGTGTAAACGGCTTCGTCGTGATGAAAGGCCGGCCATGTCAGATTACCAGTATGTCTGTGTCCAAAACAGGAAAACATGGCGCTGCTAAAGTCCATCTGGTGGGTGTTGATATTTTCACGGGTAAAAAATACGAACTTCAGGATTCCAGCACAGCAACAATTGCTGTCCCAAATATCAGTCGTAAAGAGTATCAGCTGATTGATATTAAAGATAACTTTTTATCGTTGATGGGTGATGATTTAAGCGTGCGCGAAAACATCCCGCTGCCTGAAGGAGAGGTCGGTAAAGAAATCATGGAAAAGTGGGAAAATAAAGGT…	x
45	OON14450.1	498	3764	ATGGTGTCGCTGTCATGCGGTTACAAATGCCTGCAGTGCATGCTGGTTGTGTTCAATGTGGTTGTGATCTGCTGCGGTATCGCCCTGATTGTGGTCGGCAGCATCGCTCAAGTTCAGTTGAAAACCTATCTTAGTTCGGAGGATGCGCAGTTGATGGCATTCGTTATCTTTATCATCGCGTTTGGCTGCTTCCTCACAGTCGTGGGTAGCTTCGGCTTTTGTGGTGCCTGCAAAAAGAATGTCTGTTGCCTGACTATGGTGAAAGAATATGTGGATAAAGTTCTTACGCAGACTTATAAAACATACAACGAAGAAGTAAGCAAGAAGCTGATCGACCTGATCCAAAAGGACGGCTGCAGCGCTGCTCTTGATAAGTTTATCGAAAAAAATATCCTGGCG…	x
46	OON17649.1	504	3770	ATGTACTTCGAATCACCGGGCGATATCAATAAATTTGTGCGTAGTACCGCTACCAAAGACGGTGCTCCTGAGAGTTTAGCGAAATATGACGGCGTTTGGAGTGTCGAAGAATTTCACGCCGTGGACGGCGACTACGAGCTGCTGGCGCGTTCTAAGGCAAAGCACCACGCTATCTCAGCCAAGCTGTCTCGCCCGATTAAATTTGATACAGACGAGTTAGTGGTGCAGTATGAAGTTCGCTTTGCTGGCGGCATCGATTGTGCGGGTGCGTATATCAAACTGCTGTCGGATACTCCGGGCAGCGACCTGGCCAAGTTTAATGATAAGACCCTGTATACTATTATGTTTGGTCCAGATAAGTGCGATCCAAATCCTAAATTCCATTTTATTATTCAATAT…	x
47	OON15904.1	507	3773	ATGGCGACCCGTGTCTTTTTCGATATTACCGCAGATGGCTCGCAGTTAGGTCGTATTATCTTTGAAATGATCGACGTATTTCAGCTGTACGCAGATGTGCCAAAGACGGTGGAGAACTTCCGTGCTCTCTGTACCGGTGAAATGGGTTACGGGTATAAAGGATCTAAGTTTCATCGCATTATTCCGCAGTTCATGTGTCAAGGTGGGGACTTTACGGCGGGGAATGGTACCGGTGGGAAATCCATCTACGGCAATAAATTTGACGATGAAAACTTTAAGCACAAACATACCAAGCCAGGTCTTCTTAGCATGGCTAACGCGGGTCCAAATACGAACGGGTCTCAGTTTTTTATCACCACGGTGCCGTGCTCATGGTTAGATGATAAACACGTGGTATTT…	x
48	OON18604.1	507	3773	CAAACCACAGCGACGTGGGTGACTACTATGCTGGAGCAACACAACGAAGCGCGGGCCAACGTTTCACGTTGTATCGTGCCTGGGCTCCCGCCGCCGAAGTCGCTGAAGCCACTGATTTGGGATGCCACCCTGCAGCGTCAAGCCCAGCTGCATGCCAGCAAGTGCACTCTGGACGAGGCACCGATGAACGAGCGTACCACCACGCGGTTCAGTTCCGTTGGTCAGGCCGCCACCACTGGTAACGTGGCTAAAAACGTTTTCGCGCGCTGGTTCAGCGAATATAAGCGCCTCGATTTCAACACCAACTATTGCAACCGCTGCCCGTGCCGCGACTTCCGTATGGCTTTGTCAGATCGTGTAACCCATGTTGGATGTGCAGTGGGGAACTGCCGCGATAAT…	x
49	OON15438.1	519	3785	ATGGATAATTACGTCGAGCAGTTTTTAGATATGGACCCAGAACACAAGGAATACATTTGCATGGAAGATTTGCGCAAATTTAAACAACGCAAGCAGTTCCAGGATGATTTCGTACAAGATTGGCAACAGAAATTTGGTCCGAATAATAGTGACAAAATCACTCTGGTGGACGTCTGCCGCGTCCGCGGCGTTGACATCAAAGACGTACGTAAATTCTATGGGCCTATGCCAGATGAGTTGCGTGACGTAGAAATCATCGAATGTGATATGCCACTGGCAATGCGTGTTCAGGTCTGTAAAGTGATCAACGAAGGACAGAAACGTTGTCCCGACGAGCCATCGTTCGTCCAACATATTAAAAAAACTTTGGATAATCAGTTCGGCAAACTGTGGCATGTT…	x
50	OON15731.1	522	3788	ATGGGTCATACCGAAGTTGCACCATACGAGGTGTTGCAGGAGTGGAAAGACGAGAATGTCGAACTGCGTTCATATCCTGTGCAGAACTGGGTCTGCACGCAGGCTACATCTCATCGGATGGACGACATGAGCTCGTCCGGTTTTTTCAAACTGTTTAATTACATTCGCGGAAATAACGCTAAAAATCAGAAGATCGCAATGACGAAACCGGTGCTGATCGAATCCAAACCGGATCCGGAATCGGCCCGCAACCGTATTTTCAAAATGGGCTTCTACATGTCAGCCACGGATTGTCCGAGTCCTCCGGAACCTAAAGGTAGCGACGTTTTCATTGAACAGCGCCAAGCGATGAAGGTCTACTGCCGCGTCTATGCTGGTTTTTCAAACGACCGTAAGTTA…	x
51	OON18060.1	522	3788	ATGAAGATCAGCGACACCCAATTAGAATCGGCTACGAACTCTATCCCGGAAGAGACTAATGCCGTTGTGGTTTTCGTGAAAACTATCAACATCCGCGTTAAAGTAGTTGAAGCGCGGCAGCTGCAAGGCAACAACATTCCGCCCGTTTGCAAAATTATTTGTGCTGGTAGCCAAAAAGAAACCAAAGTTAAGTCCCAGACCAATAGCCCGTACTGGGATGAAACATTCTATTTCAACTTCTACGAAGCGGCAGCAACTTTACTGGAAAAACCGATCGTGTTTGGCGTGTATCACTCTAAGAAAATGCGCAAAGACGCACTGATCGGTTCATTCAAATTCGACCTGGGACTGGTCTACGACCAAGATAAACATGCTCTGCTCAATAAGTGGTTGTTGCTG…	x
52	OON19129.1	522	3788	ATGGAACCGCTGGCCCGCCAAAATTTCTCTCAGGAGTGCGAAGCCGCTATTAACAAACAAATCAACATTGAACTGGAAGCGAGTTATGCATATTTTGCTTTCTCTGCGTTCTATGACCAGGATACCGTCGCACTGCCAAAAGTCGCGGAGTTCTTTCGTAAGATGTCCCATGAGGAGCGTGAACACGCGGAAAAATTCGCGCATTATCAGAATCAACGCGGTGGACGCGTGGTATATCAAGACATTAAGAAGCCTAGCAAAGTGACGTTTAGTTCTCTGCAAGAGGTGATGGAGACCTCCTTGAACATGGAAAAATCGGTTAACGAAAGTCTTCTGCGTATGCATCATATCGCTGGCGAACATCGTGATCCCGCACTCCAGGATTTTATCGAGACCGAA…	x
53	OON21383.1	528	3794	ATGAGCGCGTCGCTGGCCCGCCAGTTCTTTCATGTTGAGTGTGAAGCGGGCATTAACAAACAAATCAATATGGAATTACACGCGTCTTATGTGTATATGGCAATGGCCCATCATTTCAGCCGCGACGATGTGGCACTGCCTGGCTTCCACAAATTCTTCATGAAACAGAGCGATGAAGAGCGTGAACATGCCCAAAAGCTGATGAAATATCAGAACATGCGTGGCGGTCGCATTGTACTGCAGAACATTGCTCCACCCGAAACGACCTCGTGGACATCGGGCCTGGAAGCGATGGAGGCAGCCCTGGAGCTGGAAAAAAGCGTGAACAAATCGCTGTTAGAACTGCACGCAGTATCCGGCACCCACGGGGACCCACAGTTTGCCGATTTTTTGGAAGGT…	x
54	OON21405.1	528	3794	ATGGAACCGTTTCTGGAGGCCTTCTTCTCAATCGATACGGATCACTCTGAGCGCATCACTATTCGCGAATTGCAGGACTATGTGAAACGCAATAACATCGATCAGAGCATGGTTAAACGCTGGCAGGTACTGTTTGATGCTAATGACAGCGGTGTGATCACCTTAGACGAATTTTGCAAAACGCTGGGAATTCGCCCCTCTGAAGCACGCGCTTACAATGCCAACATGGTTCGCGCTAGCCATGGCCCGTCTCTGCCTCGCGAAGTGGATGTGATTACTGCTACGTTGCCATTTGATCAGCAGGTCGACATTGTAAACGAAGTTATGCGCTTAACGCGTAACGAGCCGTTCGATGAAAACCTGGTGAGCAAACAGTTGAAGCAGTTTCTGGATCGCCAG…	x
55	OON23951.1	534	3800	ATGAATGAATGTGCAGAATCGGATATCAACCGTGTGCGGCTGTGCCATTTGCGTACCCTGCCTGAATTTAGCGGTTATGGCTTCTCGCTTCGCACCGATTCCAAAAATGATAAGCAGTTAATTGAAAACGTAGAATCTAACAGCCCAGCAGAACGTGGAAAATTGATTAGCGGAGATATTATTCTGAAAATTAACGGTAAACGCGTCGCCGGTCTGAGCCATCTGGAGGTGGTGCGTCTGATTCAGGAAAATGCAAAAGAAGTGAAGTTGCTGGTACTTCAGCCGCCGTTACTCTCCAAGTTTTCCGAATATGAAGATTTAGTGGCACAAGCTGAAAAAGAGACCATTATTTGCGAAGTCCAGGAAAATACATCAAATAATAGCGAGCTGACCAAAGCC…	x
56	OON21402.1	540	3806	ATGGACAGTTTTATTGATATCTTCGTTTCTATCGATAAAGATGGCACCAACGTGATTACATACCCGGAATTAGAGCAATATGTCGCGGAAAATAAACTGGATCCTTCCATGATCGAAAAATGGAAGCAACTTTTTGATCCTGACAATACCGGCAGCATCACCATTGAAAGCTTCTGCGATAAATTGGGCTTGAAACCTGCCGAGATTACTGATTTTCGCGAACATAAAGATCTTCATGCAGCGCCGCCAAGCCTGCCTCCGGAAATTGTTGTGATCAGTGCAAACATGAGTTTAGAAGACCAGATTAAGATTGCGCGCGAGACGATTCAGATTGCACCGGGCGCGCAGACGTCAGAAGAACTGGGCCGTTTAACCGAAAACCTGAAAAGTTTTGCGGAT…	x
57	OON16207.1	549	3815	ATTGTGTTTAGTAAAACGCCGAAACTGACTCAGTTTGTGGATTTGCACAATGACGGTCGCTTACGGGTCCAAAAAGGGGAAGTGCCCGGCCATCCGTGTGCGCGCTATATGCCCCCGGTTGAATGGGACGAAGAACTGGCTCGCAAAGCCCAGGAATGGGCGAATAAGTGCAAGGCGGAACACAACAGCAATGAAAATCGCCGCACTAGTAAATTTCGCGTGGTGGGCCAAAACTTGGCGATGGGGTATGATTTGCAGGCGGCCTACGAAGCATGGTTCGCGGAATATAAGGAGTACAATTATGCAACGCGTGAATGCGTTGGCATGTGCGGCCATTACACGCAAGCCGTGTGGAACGAAACCACCCACATCGGGTGCGGATACGCAGAATGCCCTTCG…	x
58	OON21762.1	549	3815	ATGATTACCCAGTATGATGGTGAACTGAGCACGGACATTCCGGAGGGTTATGGGAATTACACGGTTAAGAGCCTGCAGGTGTCGAAGAGCCGCATCACTAACATCCAGCCGCGTTTTTTTGCCCGTCTGTCGAACAACAAACTGTCTCACTTAACTCTGTCAGCCGTAAACGGGACCCTGCACCTTGATAGCGGTACACTCGGCGGACTCGAGAGTGTCTTGCATACGCTTTATGTCTCGGATCCGGTCTTGCAAGACGTTTCGTACTTAGCGAAGCTTTCGCAGCTGGACCAGGTTAGCCTGGTGCGGACCAGTCTGGCGGAGCTGCCGCCCAACTTTGTGACCGTCCTGCGTCATGTCATCAAACTGGATTTGTCTTCAAATCAACTTACAACACTG…	x
59	OON21494.1	555	3821	ATGGAAGGGATTGAATCCATGATCGACTGGTTCTTGGAAATGGACAAAAACGAAGATGGCGTTGTAGATTGCAAAGAATTAGAACAGTTTTATGAGAGTAAGAACCTGCCTCGCGATAAAATCGATGATTTCATCAACCGTTTCGATAAAAATGATGACAACAAAATCACACTGGCAGAATTCTGTCGCGGACTTGGTCTGCGCGTGGATGAAATTACGGCGGAACGGAAACAGCGTAAACAGGACCGTGAAAACGCGGGGAAACCCCTCTCAGGGGCCATCCAAATCGTGTCAACGACCATGAGCAGTCAAAAACAATATGAAATCACCGAGAAATTTATGGACCTGTGTAAGACCCATGGCACGGATTCAAACGGTATGAAAATTGTCGCGAAGGAA…	x
60	OON15642.1	567	3833	ATGCAGGCCATTAAGTGCGTAGTGGTGGGCGACGGTGCGGTGGGTAAGACCTGTCTGCTCATCAGTTACACCTCGAACGCCTTCCCGGGCGAGTACGTCCCGACCGTATTTGATAATTACTCCGCCAATGTTATGGTCGATAACAAACCGGTTAATCTGGGCTTGTGGGACACGGCTGGTCAAGAGGACTATGACCGCCTTCGCCCTCTGAGCTATCCGCAGACCGATGTGTTCATCATCTGCTTTAGCTTGGTTAACGTCGCATCGTTCGAAAACGTTGAAGCTAAATGGCACAAAGAAGTGAGCCATTATGCGCCTAATACTCCGATCATCCTGGTCGGCACCAAATTGGACATTCGCGAAGACCCTAAAGCACTGGAAGAATTACGCCAACCCCCT…	x
61	OON19636.1	570	3836	ATGCCGAGTGAGATTTGCCCTAAATGCCAAAAAGCGGTCTATGCTGCGGAAAAAAAGATCGCGGGCGGCAAAGCTTGGCACTCAATGTGCCTGAAATGCGGTTTATGCAACAAAATGCTGGATTCCACGACCGTTGCGGAACACGAAGGAGAAGTCTTTTGCAAGCAGTGTCATGGCCGCAAGTTCGGGCCGAAAGGCTACGGCTTCGGAGGAGGAGCAGGAGCGCTCAACATGGATAGCGGTGCTCACCTGGGTAACGTGGGCACGGAAATGTCTAATAAACCGACAACCGCGGGGACTGGTGGCGCCGTTATTCCGCCGGAACAGGGAGGGTGTCCACGTTGTGGTAAACGCGTATACGATGCAGAAAAGGCCATCGGTTGCCCAAGCGGCCTCAAT…	x
62	OON13373.1	573	3839	GTAGCCTACCAATTGCACACTATCAGCTGGGCAAAGGGCGTGGCCATCTCGACCTTTAAAGACACCTTTCTGGGTTTGCCGCTGAAATCAAATTCGGCGATTGCATCCACCGCATTACAGAATGAAAATAACGGCAACATGCGTGAATATGATCACGAAAATTTAAAGGTTCTGTACCGCCGTAAAAAATCTGCGTCCGAGCACAAAGAAGATGAGGACCTGTTTGACAAACGTGTGGGCTCTGATGAACGCTTACGCTTTATTGAAGGTGCACTGGGCGAAGCATATGCGAAATCTAAAAATATCAGTGTGGAACAAGCCGTCGCTGAAATTAAGGAAAAAATCATGCAGGGTAACCCGAAAGCACACGGCGCAACCAAGGTATCTAGTGATGCCGCT…	x
63	OON16960.1	579	3845	ATCCGGAAACGTTCTGCGTTCGCGGGTCACAACCTGATTGAAGATAAAATCAAAGGCACTACCGATAAAGAATGGCTGTTCGAAGGCCCTTGCGTGTACTATTTGCGGAAAGAAGTGAAAATGCTCAAAACCGAAACCGCGCAAAAAATCGAACCTACCTCTGCCCTGTGTCTGCGCGCATTGAAGGACTACTTTGATCGTTCCGGCCTGCCGCGCGTGTACGGAGAGCAATGGCTGGTTAAAAAACCGGGTGCCTATCTGCCGGGTCCGTACGAGGAAGTGGTTGAAAAACGTACCGCGTATAAACTGCCGGATAAATCCACTTTAAAAATTCGGACCTTGCAAAACCGCATGGATGGGATTGGGAAAAAATGCCGCTTCGGTAAGGAGTGGCTGAGC…	x
64	OON18075.1	579	3845	ATGAACGCAAATGCTTATCTGGATACCGATTGGTTAGGGTTTTGCCGCACCAAATCGATCGATTCCTATAAAGACCGCCTGATTACCACGGTAGCAAATTCCCTGGGAGTGACCGGTAACCCCCGGGGATACCAAATGACCCTGTCTTGGATTCCATGCCAAAATGGCAACGTCCCGAACGCCGCGGTTGATGCGGCGGATGGCGGTGGAATTTATGTGTGTCGTGCTGCTCATAGCGGCGACGACATTCCGGGCAAAGTTGTGCCGGTTTTCGGCAAAGCGTATGTGCCATACGGTGGAGAAGAACATGAGAAATATTCATACGAAGTCCTGTGTGTCACTGGCTCTCATGGTGGCGGCTTCTACACCTGGAAAGCCGATTCCGGCGGCGGCGTCCCT…	x
65	OON16442.1	582	3848	ATGACTGAGTCGATTAGCAGCATCATCGAAGAAGTGGACAAACTGAACGATAACCACCAGGACAAACAGGCATATGATCGTTTGAAAAAAGCTATTGACGGTGGAATGAAAGAGACCGAATTATATTGGCGTCTGGCACGCGCCTGCCGCGGTGTCGCACTGTTACCAGAAACCAAGGATCTGCAGGAGCGCAAAGATTATTTCGAAGAGGGCATGTCTGCAGCCAAGGCCGGTATGGCTATCAACGACAATGACCCGAAATGCAATAGTTGGTATGGTATTTGCTTAAACTATCGTAGCAAATCTGAAGGCGTCGATCAGCGCATTAAAAATAGTTACATCATGCGCGATCATTGGTTAAAAGCGTTACGTGCCGAGCCAACCGATTTTGCGACTCTG…	x
66	OON16101.1	588	3854	ATGGCGCTGTTACCGAATCAACCGGCGCCGGAATTTTCTGGCATGGCAGTGGTGAACGGCGAGTTTAAGAACATCAGCCTGAAAGATTATCGCGGGAAGTATGTCATCCTTCTTTTCTATCCGCTGGATTTTACATTTGTGTGTCCGACCGAGCTGATCGCATTTAGTGACGCAGCGGAAGAGTTCAAATCCAAAAATTGCGTTATTATTGGCTGTAGCACGGATTCTGTTTACGCACATTTACAGTGGACGAAAATGGACCGTAAAGCTGGTGGATTAGGAAAAATGAACATCCCGCTTCTGTCGGATAAAAATATGAAAATTTCCCGCGCCTACCATGTCCTGGACGAAGAGGAAGGTCATGCTTTCCGCGGCCAGTTTTTAATTGACCCGAAAGGT…	x
67	OON21493.1	588	3854	ATGACGCAGCAGGCAGCGCAGTCGAACGTGGTTGAGGAGTTAATGAAATGTTTCATGCTTTTGGATGTGAACAACGATGGGTTTGTGTCTCGCGAAGAACTCGTCGATTTTTGTCAGAAACATCAACTGAACCCGGCGGATATCGACCAGTTCTTACAGCGCTTCGATGTAGACGCGGATGGCAAAATTAGCTTTGAGGAATATGCCCGCGGTCTGGGGCTGACTATTCAGGAAGTTCAACAAGAAAAAAAAGAAGTTAACTTACAGAATTCGCGTGAAGCGTCTGGAGAGAAATTACAATTCGAAGACGTAGAGATCCTGAGTACCTCTATGACCTGGTCGAAACAGGAGACCATTATCAACAAGTTCAAAGAGTTAGTCGGCGGGGGCGATCCAAAC…	x
68	OON22805.1	606	3872	ATGATTCTTATTGTCAGCGGCACCCCGTTCGAAGACTGTCGTATCGAAGTATCTGATTGGCCTAGTAAAAAATCCACAATTCCGGGCGGCAAACTGCCGATCCTGGAGGTGACGACACCTTGCGGTAAAAAGACCATGATGACGGAAAGCATGGCGACAGCCCGCTACCTGGCTAAACAGCATAATCTGATGGGTGAGACAGACGAAGACTACTACAAGATTGAAAAAACGATCGGAGAAGTTGGTAACATTTCAAATATGAAACCGCAGTGCAGCGACCTGCATGATCTGGCTTACAAGATCGCGCGTGCTCCCGACGCCGAAAAGCCTAAACTTATCGAAGAGTTAAAGAAGCCTGAAAACGCTCCGCGCTTACTGAACCTTATGAGTGAAACCCTC…	x
69	OON13593.1	609	3875	GTGATTTCCCTCATTCTCATCACGGTCGGCGCGCTGATCAAATGGAACCAAGATTTACTGGCCAGCCGCATCGTTCCTGCTTTGCTGGGCCCGGATGCCAAAGACAACGTTCGTGATGCGATGCACCAGCTGGTTCTTGAGATCTTCAAACTGTTGGGCCCGTTTGGTCTGGCCATTTTTATTTTTGGCATTTTTCTCTTTGTGCTGACATTTTGCGGCATCTTTGGTGTCTGTTGCAAATCTAAAGTGTTGCTTGGCACGTATGCTACTCTCCTGCTCGTCCTGTTCCTGGCCCTTTTAATTATGACCATCGTGTTCGGTACCCGTGCTTCTTGGTTCCGCGCACAAGTCCAGGAACTCTTTAAAACTTTCATTGTCGGCTCGTATAAAATGGATAAC…	x
70	OON23674.1	612	3878	TATTGGCTGCTGAACAATCGTTTAATTGGTCATATTCCGTTACGCCAAATTTTCCAGCTGAACAGTTCCAAATCGTTCCTGCAGGATCAGACATGTGTCATCGCCATCTTTCGCCGGTTTGGCTGCAAATTTTGCCGTTTAGAGGCACTGAACCTGAGTCAGATGAAACCGGCTTTTGATAAACGTCGTATTCGTCTGGTGGGGATCTCGTTCGACGAAGATGGCGTTAAAGATTTTGTCGACGGTAATTTCTTTAAGGGAGAGTTATTTCTCGATCCAGACCGTTCCACGTATCGCGCGATGGACTTTAAACGTGTAAGTGGCTTGTCGGGTTTCAAGTCCCTCTTTACCAAAGCCGGTCGGAATTTAAATAGTGTGGCGAACGCGGCACACGTAAGC…	x
71	OON18455.1	621	3887	CTGGCCCAACCAATTCGGCTCTTACTTGAATATGTCGGTGATTCGTATGAGGAACATTCTTACGGTCGCTGCGATCGTGAAAAATGGCAGAATGATAAGCATAACCTCGGACTTGAACTTCCGAACCTGCCATATTATAAGGACGGGGACTTCAGCCTGACCCAAAGCCTGGCTATTCTGCGCTATATTGCGGATAAACACAACATGATCGGAAACACCCCTGAGGAACGCGCGAAAATTTCTATGATCGAAGGCGGCTTGGTAGATTTACGGGCGGGCGTCAGTCGTATTGCCTACCAGGAAAACTTCGAACAACTTAAAATCCCATACCTTCAACAGCTGCCGACTACTCTGCGTATGTGGAGTCAGTTCCTGGGTAAAAACAGCTACCTGCACGGT…	x
72	OON21824.1	624	3890	ATGAGCACCGGCTTCGATACGCAAATCAAAGTCGAGGGCACCGATATTCGCCAGCTGGATCTCAAAGCATTTCGCGCCCAAATGGGCTGCGTGCAGCAGGAGCCGATTTTGTTTGAAGGCACCGTTAGTGAAAACATCCGCCTCGGGAAGATGGATGCCACGCAGGAAGAGATCGAAGAAGCTGCTAAAGCCGCCAACGCGCACGATTTTATTCTGCAACTTCCTAACGGCTATGAAACTAAACTGGCGGAACGGGGTGGTGGTATGTCAGGTGGCCAAAAACAACGGATTGCGATCGCGCGTGCGCTGATTTCTAAGCCGAAACTCCTCCTCTTGGATGAGGCCACCTCTGCTCTGGATACCCGCTCTGAACGTATTGTGCAAGAAGCCCTGGAACGC…	x
73	OON17901.1	627	3893	ATGAGTGCAGCCGAAGTCGATGATCGGCAACTGCAGGCCAATGCCCGTAAGATGTTAACGGAAAGCAAAAATGCAATCGAAAAGCTCCGTGCGCAGTGCCTCCTGCGTGGTGCTACTGGAATTCATGGTTTTGGACGTACCTTTCGCATCATGGATGATGATGGCAATCGTTCTCTGAGTCGCGACGAATTTAAAAAAGGGTGTCGCGACTACGGTTGCGAACTTACTCCGGAAGAATTCGATGAACTGTTTAAGCTGATCGATAAAGACAATTCTGGTACCATCGTGTTTGATGAACTGCTGCTCGCGCTGCGGCCCCCCATGAGTCCGTGTCGCATCAAGATTACAGAAGCAGCGTTTAAAAAAATGGATAAAACAGGCGACGGCAAAATCACCGTG…	x
74	OON15808.1	633	3899	ATGGCACCTGGTGCGGATGAAAAACCGGAAGTGAAACCGGACGTCAGCGACAGTGAATCGGATAGTGACGATTCCGCACCGGAATTGGCTGAGGCCAAAGACCAGGGCGATACCAAAGGTGCAGGTTTAACCGATGACCTCTTGTCTCGTTCCAAGCAGTCCCGTTCCGAGAAAAAAGCACGTAAGGCCATGAGCAAGCTGGGCCTGAAACCAATTCCAGGTATCTGCCGCGTGACAATCCGTAAAGCGAAAACCATCATGTTCGTGATTTCTCAGGCCGAAGTATATAAATCTAGCGCGTCCGATACTTACATCATTTTCGGTGAAGCCAAGGTTGAAGACATGTCTGCCCAGGCCCAGATTGCTGCTGCCGAAAAGTTACGTTCTCAAGCGATGGCA…	x
75	OON18625.1	633	3899	ATGGCTGACGAACACTACACGTTGTTCTATTTCCATTTTCGTGCGCGTGCGGAAGCAATTCGTATGATTCTGCATGCAAACGGCGTTCACTTTGAAGACGTGCGTTTTGGCATGAATGAATGGCCGGAACGTCGTAATCAAATCCCAGGCTCGCGTGTGCCGCTGCTGCAGGTGAAGAAGGCCAAAGAAGTAGTTAACTACGTCGAAAGTATGGCGATCGCGCGCATGCTGGCGAAACGCTTCAACATGATGGGCGATAGCGAAGAGGAATACTACAACGTCGAACGCATGATTGGTGAGTGTGCCGATCTGGATAAGGAATTCTATACGGCCTTTTTCGCGCCACCGGACCAGAAAGAAGAAATGCTGAAAAAATCTATGTCGGAAGCGGTCCCAAAA…	x
76	OON18327.1	639	3905	ATGAAACGTCGTCAGTGTACGCTGTTCTATTTCGATATCCGTGGCCGTGCTGAAGCGATCCGTATGATGCTGCACGCCAATGATGTTCCATTTGAGGACGTACGCTTCCACCGCGAACAGTGGCTTGAGCGGAAGCACGAATTTCCAGGTGGGAAACTCCCGCTCCTCCAGGTTCGCGAGGAAGGCAGCCAGGAAAAAAAAACATATCGCGAAAGTATGGCGATCGCTCGCGTTCTGGCCCGTCACTACAATATGATGGGGGATTCTGAAGAAGAATACTACCGCATTGAACGCATGATGGGGGAATGTGCAGACCTGGACAAAGAATTCGTCAACGTGTTCTTCGCGCCGGAATGCCAAAAAAAAGAAGTGTTAGAAAAGGCAATGACCGGGGAGGTA…	x
77	OON23425.1	639	3905	ATGGAAGAACGCTACTTAAAAATGGAACGCGCGATGCAAGAGCAAGAGCTGGCGTATGAGATTAGTCAATCAGCCCTCACTGATTATCAGCGTAAAGTGAAGGAATTGGAAGCGCAATTGGAGGAGGAGAAACGTATTCATCAGGAATTGAAAGACATGCAGAACCACCTGGAGGAGGTGAACCGTCAGCTGGAGTTGCAGTCTGCGGCCTCCTATGATGAACGCGCGCGTCTGGTTGCAGAACGTGATACGATCATGGCCCAGATTGAACAGCAACGCGAACTTATCCAGGCACAAGAAGAAGAAAAACGTGCGATTGAAGCCCAGCTGGCGCTGGGCGCCCAGAATCGTATGAATGGGGATGAACGTCGTCTGTCGGGCGAGCAGGAATTAGAAGCA…	x
78	OON16509.1	642	3908	ATGTCGGGCGAAAAATATAAACTGTACTATTTTAATTTCCGCGCTCGTGGAGAAGTGATTCGCATGGTCCTGCATGCGGCGGGCGTACCGTTCGACGATGAGCGTATTCCGGCAGATGACTGGGCTAAACGTAAAAGCGAGGTGCCGGGAGGCCGGATGCCGGTGCTGCAGGTTTTTGAGCCGGACACCCCAGATAAACCCAAAAACTATGTTGAGTCTATGGCGATTGCACGTATGCTGGCGCGCCGCTTCGATCTGATGGATTGCACCGAAGAAGGCTATTATAACATCGAACGGATGATTGGCGAGTGCGAAGATGTTTTTAAAGAATTTCGCAGCGTTTTTCTGTCCCCAGCGGATGCCAAAGAACAAGTTCTGAAAGAAGCGATGGAAACCAGT…	x
79	OON16021.1	654	3920	GCTACCTCGCCGGACGAAAAAGCGCTGGTGGAGGGTGCGGCCAAATACGGTATTGTGCTGTCAAGCACGAATCGTTACCCAGAAGTGGAAGGCGGTCGCCGGCTGGTGCTGCAGCGTAATCCAACCAATGACATGAACCGCACCACTACAGAGGAGTACTTTGTGGATGCTACCGTCGAATTTGACTCAAATCGCAAACGTATGACTGTTCTTGTGCGTCACCCGGATGGAACCTTCCATATTCACAGCAAAGGCGCGGAATCGAAGTTGCTGGAAGTACAGGCGTGCTCTCGTTCTACCGATGAACATCGTAAAAAAGCTCTTGAGCGCGTTACTGAATTGGGTTTGAGCGGTCTGCGTACCTTGGTTTACAGTACTCGGCAAGTGACCCGCGACGAG…	x
80	OON18118.1	657	3923	GGGTCGAACCACGCTTCAGTGGTATACTCCCACTGGTACCCGGAAAGCACGAGCGGCCCCATTAGCCCATTTCATGATATTCCGTTGCACAGTGATAAACAGAAAAATATTTTTAACATGCTTGTGGAAATCCCGCGCTGGACAAACGCCAAAATGGAAATCTGTAAAGAAGAATTCATGAATCCGATCAAACAGGACGTCAAAAATGGAAAACTTCGTTTTGTGAATAACATTTTTCCTCACAAGGGTTATATTTGGAACTACGGTGCCTTGCCCCAGACATGGGAGGACCCAAACCATCAGGACCCTAACACCAATGCAAAAGGCGATAACGATCCGATTGATGTGTGTGAGATTGGAAGCAAAATTTTGAGCCGTGGATCTGTAGTTCCAGTTAAA…	x
81	OON15212.1	660	3926	ATGCAAACGTCCCTGAAACTTACCCCTACCACCTCTATTCCAATGCTGGGCTTAGGTACTTGGAACAGCAGCCCCGGAGCTATGAAAAACGTGATCTTTTCTGCTCTGGAAGCGGGGTATCGTAGCATTGACTGCGCCTTTGTGTATTCCAATGAAAAGGAGATCGGGGAGGCCCTGGAAGAATCATTAAAAAAACTTAATCTGAATCGTGAGGACATTTTCATCACGTCAAAATGTTGGTGTACGTTCCTGCGGCCGGAAAACGTAAAAAAAGGTTGCCAAAAGAGTCTGAGCGACCTTAAACTGTCTTATCTGGACCTTTATCTCATCCATTGGCCGGTGGCACTGCAGCCCGGCGACGTAAATTTTCCGCGTGATGCAAACGGCCAAGAACTGCTT…	x
82	OON21351.1	660	3926	GAAGACGCATGTGCCAACGTTAAATGCCGTCAGGGGGAATGGTGCAACCAAGGTCGTTGCGAATGTCTGGACACCTGTGCCTCAGACTGGAACAATTTCGATCGTAAACTGTGCGTCGACGGTAATACCTACCGCCATGAATGCGATCTGTGGCGTAATCAGTGCTACTGCCGTACTGGTGATTCTCGTTGTGGAGGTGAGACCTTCAATAACCATCGCGCGAATGATGATGCGGTAATTAAGTATTTCGATGAATGTCGCGATCTGACCGAAATGTGCGATTGGGAACAACAGGAGGACAGTTTCCCAATCCGTCTCGGTATTTGGTTTCAGGAACTTCTTCGTCAGAAATGGAGCTCCGGGAGTGACCACCCGGATGACGAGTCTCTTCTGCGTCCG…	x
83	OON19383.1	663	3929	ATTACGTTTTCTCTGTTCGACCGTAGTGTTACGAACCTGCTGGATTCGCTCAGTACACTGTATCGTCAAAACGCTAACGAAAAAACAGCCAAAAAAACGTTTACACCGACCAATGTGAGCGTGGAAAGCACATCCGACTGTGGTGGTCGCCTGGTCCTGAGTTGGTTCCCGCAGAGTGGTCTCAACGACACCTGGTCCTTAGAGCTGGATTTTAAACAGACCAACTCTAGTATGAAGGTTAACGCACAAAACTACTATACCCTGAACTCCATGGAATTAACAGTCGTCGCCGACGAATCCATTCTGCCCGGCGTTAAAGTGCTGGGTGAACAGAAGCTGGTTTCAAATACGCCAGTCTTTACGGCGATGCTCGGGCGTCACTACGAATGCGCCAGCGAA…	x
84	OON16870.1	672	3938	ATGGTGTCGCTGAGCTGCGGTTACCGTTGCTTACAAATCATTCTGGTAATTCTGAACACGTTTGTTATTGCTTGTGGCGTTGGGCTGATTGTGGTCGGGTCCCTGGCGGAAGTCTCCTTAAAAACCTTTGGTGAGAGCAACGAGACCAGTATCCAAATTATCGTGATCTTCATTATCTGCCTTGGCTGTTTAACCTTTTTGATTGGCTTTCTGGGTTTTTGCGGAGCCTGCTTAAAAAACGTGTGCATGCTGATTACTTACGCCATCCTGCTCGGAGTGACGGCTGTGGCGCAGGTAGTGTGTGGCATCATCGGTCTTGTTCTGCGCGATAAGATTCCTGGCTTGGTCAACCACAACTTAGATGTTCTCTACACCGAATACAGCGCAAATAAAGATGTA…	x
85	ANK78263.1	672	3938	ATGTGTTATTTAGGTGACGCAGGCACAGTTTCACGTCACTTGAAAGCAGGTGATCCGGAACCATCTGTTGACGAAAATAAATTTACCTTGTTGGGCTTTCTTTTTTGCCCGTTTTGCGATCGCGTTCGCCTCACACTGAACTACCATAAGATCGAATATGAACAAATTCTGGTTTCGTTATATGATAAGCCGGAATGGTTTACTAACCTGTCGCCTTCTGGTAAAGTGCCGCTGTTGCTTAATCGTGGCGATCGCCTTAGCGAATCGGACTTGATTATGCGCTTCGTCGACGAATTACGTGGCCCAGATGCCAGTTTACTTAAAGTGTGCGGTCTGGAGAAATTCAATGAGGCCGCGGAACTCTCTACTAAGGTGAGCGACGCAGCCCCGGTTTTTAAG…	x
86	OON13468.1	675	3941	ATGACCAAAAGCGTAGTTCTGGTGTTCACGGGGCCATCTGGCGCAGGCAAAAGTACGCTCTTGCAGATGCTTATGCGGAAATTTCCTGACCGCTTCGCTTTTTCATGCAGCCACACAACCCGGAAAATGCGCGTGGGGGAAGTAGACGGCCGTGATTATCATTTCACAACCAAAGAAAAGATGCTCCAAGACATTGCGGCCGGTAAATTTTGGGAACATGCAGAATTTGCAGGGAATCTGTATGGTACCAGCGTCGCCGCCGTTGAAGACATTCTTGATCCTCTGGTGCGTGCACGTCGTTTATCCGATTTTCACACCACCTTCCGCGTTTCATATCTGTACCAAGTCCTGGCGACCGGCCGCATCTGTATTTTGGATGTCGAAATGGTGGGCGTACGT…	x
87	OON22233.1	684	3950	ATGTTAAAAGTGATGAACGAAGTTGCGAAAATGCCAGGTGAACTGTCCACGGAGGAACGTAACCTGCTGTCTGTCGCCTATAAAAACGTAATCGGCGCGAAGCGTTCGTCATGGCGTATGCTGAGCTCTATTGAACAGAAAGATGGTGACGAGAACTCCCCGGAAGCGCAGGCCCAGCGCATGTTGCAGACCACGGTTGAGAAAGAACTGAGTGAAGTGTGCGGTAGTATCTTAAGCCTGCTGGACAAACATCTTATTCCGAGCGCGCAAACGCCTGAGTGTAAAGTCTTCTTTTACAAGATGAAAGGCGACTATGAGCGCTATCTCGCGGAAATCGCGAGTGGCGACGCCCGGAAACAAGCGGCGGAAAATTCTCTTGTTGCATACAAAGCTGCCAGC…	x
88	OON18938.1	687	3953	ATGTCAGCATCGTCCGCAAGCGGTTTTGACCGCTTCATGACCATCTTCTCTCCGGAAGGGCGTCTGTTTCAGGTTGAATACAGTTTAAAAGCGGTGTCGGTCGATGGGTTGATTTCCGTAGGTGTTCGGGGTGAGGATTGCGCTGTCGTGGCCAGCCAGCTGAAACTGCCTGACAAATTGATTGATCGCGAATCAGTGACGCGCCTGTTCCGTCTGACCGAATCCGCAGGTTGTATCATGACTGGGATGCTGCCTGATTGTTATGCCCAAGTGCATCGGGCCCGTTATGAGGCCTCGAATTTCAAATATAAACACGGTTATGAGATGCCGTGCGACGCCATCGTCCGTCGGATTGGTGAAATTAATCAAGTTTACACGCAGAGTGCAGAAATGCGCCCC…	x
89	OON20301.1	687	3953	ATGGGAAACGCGTTAACTCCGCGCTTAGAAAACGCGGAAAAAACTGGTGTACTGCAACTCAGCGGTCTGAAATTGACGAAACTGCCCGATGAGGCGAAATCACTGGAACGTATTCGCTCCCTGGATCTGTCTTGCAATCGCTTTGAAATTCTTCGTCCAAGCATTAGTAAATTTACCGCGCTTAAATTGCTGAATGTGGACAATAATAAGATCCGGCAATTTCCGGTCGAACTCTTTACTTTAACCAAGCTGGAAACGTTATCCGCCAATCGCAACTGCCTTGTATCGCTGGTGCCTCCGGGCCACGTTGTGAATTTTGGTGCCCTGCGCTCCCTGCGTTTTGTGCACTTGTCTATGAATCAGCTCACGGAGTTCCCAGTCGAATTATGTACCGCAACC…	x
90	OON15673.1	693	3959	ATGCCGGCTCATCAGGACTACGCCTGCGCCAAGCTGACGAGCGGCGATATTTCCGCCCCCAGTGGATTTCGCCACCTGCAGCACGTGGGTTATGATAAAGACACTAAAAAATTCGATGTGTCCTCCGAACAAAATGAAATGCTTCGCGAAATGCTCCGTATGTTAGGCCAAGAGGATTGCCTGAATGTCCCAGGCGAGCGCGAATTTGTTGTTGACTTTGTGCGTTCTTTCGGTTGGGATGAACGCCCAGCGGTTCCGCCGCCTCCCCCTCCGCCACCTCCACCATCCACGTCTCCCCCGGATCAGTCCGTCCGCCCCCCGCCGCCGATGCCTAGCGACGGCAATATTCCGCCACCACCTCCCGTTTTGGACTTTGAAACTCCGGCAGCGCCGGAACCT…	x
91	OON17094.1	696	3962	ATTATCCCTGGTAGTCCAGGTCCCGTTACCTCCGTCGAGGAGGCAACCCGTTTTACCGAAGAACACGGACTGCCGATTATCCTGAAAGCCGCATATGGAGGAGGGGGCCGGGGCATGCGTGTTGTTCATGATCGCAAAGCAGTTGCGGAGAACTTCGAAATTGCAAGCTCAGAAGCTAAAGCGAGTTTCGGCGATGGTGCGATGTTTATCGAACGTTTTATCGAACATCCACGCCACATTGAAGTCCAGATTCTGGGCGATAAATATGGTGATGTGGTGCATCTCTTTGAACGTGACTGCTCAGTACAGCGTCGTCATCAGAAAGTGATTGAAATTGCCCCGGCGCCATATCTGGACAGTGCAATCCGTAACTCTATTTTGCAGGATGCAGTGCGCCTG…	x
92	OON14078.1	699	3965	ATGAAAAAGTCGAATGACAATTGCGTGCGTAAACCGCTGATGGGTTATAATGATGTCATCATCCAGGAAGACGAGACGAAATGTTGTAGCTGTACACCCAGTTGGGTGAAAACTTTTCTGATTTTCTTTACCGCAATTATTCTGCTGGTCGCATTGGCCTTTGTAGGTTTGGGCAGTTATCTGGTTGCTACCCGGTTAGCCTATATCCCGAAACTGTTGGGCGAGGTTGCGTATGTTAACCACTTTCTGCTGTTCTCCATTGGTTTAAGTCTGATCGCAGTATGTATTTTTGGGTTCGTGGGCGTATCCAAAAAAGATCCGAAACTGCTTATGGCCTTTTGTTGGATCCTGGGTATCATTGTTTTCGTTCAGCTCGCCACTGGTATCCTGGCGCTGTGC…	x
93	OON23645.1	705	3971	GAGCAGCTGGAGAGTGTGGGGGTGCGTGAGTATGTGCATCCCACCACGGGAGCGCGTTGGATCAGCGGCCGGTACCCGAAACCATTTGCAAGCGCGTCCCAACTCCACCACTTCGGTGCGATCCGCGAGCCGGTAGAACAGCGCGCCCAACGCTCGACCGTTCGCCATGAGAACTTTGACTCGAAACTGATCCCTCGTAACTTCGATGCGCGTACTAAATGGCCTCACTGCTCCAGCATTTCCGAGATCCGGGACCAAAGTTCATGTGGATCCTGCTGGGCCTTTGGTGCCGTTGAGGCGATGAGCGACCGCTTGTGTATCCATTCCAATGGTGCGTTCAACAAATCGCTCTCGGCCGTAGATCTGCTGTCGTGCTGCGAAGATTGCGGTTATGGCTGT…	x
94	OON23734.1	717	3983	ATGACCAGTAAACTGGAACGCGCAGACGAGCTGCTGCGGCAGAATAAATTTGAAGAAGTCGAAGCAATTCTTTCTTCAATGCCCAATTCGCCGGACGTGGGCTGGCGCAAAGCTCGCCTGGCGTATGTAAGTACCACGGCCAAACCGCGTAAACCGAGTAAGGATACCTTGAAAGAAATTTACAAAAAAGCACTGAGCGATGTGCAGGAAGGTTACCAAGGAAAACAGCCGAATGCGGAGTGTTTAATTTGGGAAGGCATTTGTAAAAGCGAGTACGCGGAACTGGTAGGTCCGAACGAACGCATTAAAATTGCGTACGAAATTCGGGACCTCTGGGATCGTGCCTTACAGATGGAACCCAAAAACGGGTGGGCCATTGGTTGCGTGGGAATTTGGTGC…	x
95	OON15223.1	732	3998	ATGACGTCAGTCGCGGCGCCTGAAAGCCTGCAGAGCGCTGGCCAAACTAGCCATACATTGATGCCAACCTGTACGGGTACGTCCGTGTTAGGCATTAAATTTGATGACGGCGTGATTCTGGCTGCAGATATGCTGGTCTCGTATGGCTCGTTAGCACGTTATATGGACGTCGAGCGGGTAGCGAAGATCAATGACCGCACCGTCTTGGCGTGCTCCGGTGATTTCGCAGACTACCAGCTGTTAAAACGTCGCATCGATGAGCAAACGCACACGGATTCACTGTTATGCGATGGGTTTAACCTGTCCGCGCGTGGGCTCCACAGTTGGATCACTCGTGTTATGTATAACCGCCGTAGCCAACTGAACCCGCTCTGGAATACCTACATCATTGGTGGCCTG…	x
96	OON17498.1	735	4001	ATGTTCCTGACCCGCACTGAATATGACCGTGGCGTTAATACATTCTCGCCGGAAGGTCGCCTGTTTCAGGTGGAATATGCGATTGAAGCAACGAAACTTGGGAGTACTGGTATTGGGATTAAAACCCCGGAGGGTATTGTGCTGGCGGTTGAAAAACGCGTGAACAGCCCTCTCATTGTGCCGTCCTCAATTGAAAAGATCTTTAAAGTGGACGATCACATCGCCTGTGCGGTGAGCGGCCTTGTAGCGGATGCCCGTACTCTGATTGAGCGTGCTCGTACCGAAGCAGCTCATCACTGGTTTGTTTACAACGAGAAGATGTCTGTGGAGGATGTTACAAAGGCTGTTTCAAACCTGGCACTTGCCTTCGGAGATGACGACGTCGATTCTGGTGCGATG…	x
97	OON18165.1	738	4004	ATGTCGGAGCGCTATAGCTTCAGTCTGACTACTTTTAGCCCATCAGGCAAGTTAGTTCAAATTGAGTATGCATTGAAGGCGGTCGAGGCCGGTGCACCATCGGTGGGTATTCGTGCGACCAATGGTGTTGTTCTTGCCGTGGAAAAAAAGTTTACGTCGAAACTGATCGATGAATCTACTATCCATAAAATCGAGAACGTCTCAAAGAATATTGGCATGGTCTATTCCGGGCTGTCCCCGGATTATCGGGTCCTCGTGAAACAGGCCCGCAAAAGTGCCCAGGCCTACGAAATGGCTTATGGGGATACAATCTCTCCGGAACAGTTGGTTGTACGTACGGCCGCAGTGATGCAGGAATATACCCAGTCGGGACTGTTCAGCTCTTTTTTAGTGTTGTCG…	x
98	OON22442.1	738	4004	GTCTGGCAGCTCTTGATTGATGCGGACTGCGGCATTAAATTGTCTCCGGCAGTTCGTAAACACCTCGCCACCGTCACGCTGGGTTCAACGGACAGTACCTGGTCCACACTGGGTCTCCGCACCGTCAGCCATCCGGACCCGCTGATTCATGTGCCGACCAAAGGCGCACGTGGGCTGACGAAAACCCGTAGTAAAAGCGAAGTGATGCGCGAATTCGTCAACCAGTCAGAGAAACTTGACCGTGAGAAGGACGGGCCAGTGAGCCACGATAGTGATACCAGCGCGCTGAAAGTTCCAGAGGATGCCGCTGGCGACTCCGGTGAGCTGGATGACGAGACCGTTGGTCCGCGTAGCTGCGACCTTAAAATTGTGCTGGAGCGTTCGACCCGGACCAAACCC…	x
99	OON23235.1	738	4004	GCTTCTAGTGGAATCGGCCGTAGCACCGCAATTTTATTTGCGAAGCTTGGTTGCCGTCTGAGCCTGATCGGCCGCGATGAACAGCGCCTGAAGGAAACGGTCATGGAATGTCAAAAAGTTTCCGGTACCCAGCATCCGCCGGGCAAGGAGCCGTATCTCTACGTGGTAGCGGACTTTGTGGATCTGAAACAGATCGATGCTGCGTTCGCTAAAACTCTCTCCCATTTCAGCCAGTTAGACATTCTGATCAACAACGCGGGATGTCTCCCGCGCGATTCAATCGAAACCATGGACATGGAACAACTGGATCGTACCATGAAGGTCAACTTGTACTCGGCGATGCATTTAACGCAGCTCGCAGTCCCGTCTCTGACAAAAACAAAAGGTACGGTTGTGAAT…	x
100	RJW65275.1	741	4007	ATGCCGACTTGTAGTAAGCATCTGCGTCAAGGGGACCCTAAACCAGACATTAATCCGAATCACTACACACTGTTTGGCAATCGCATCTGTCCGTTTGTCGAACGTGTGCGTTACACCCTTCAGTACCACGGTATCGAATTCGATAGTATTCATATCGCACTGGATGCGAAACCGGATTGGTTCTTAGAAATTTCTCCAACGGGGAAGGTTCCGCTGTTCTTAACCAATGATGGCCAGATGATTGTGGAGTCTGATGTGATTATGCGCTTTGTAGATAAAATGAAGGGTGAAAAGACGTCCCTGTTATCGGTCTGCGGAGAAGAAGATTTCCAGAAGGCTTGTGAACTGTCCAGCGAACTGAGTGGCACGATTCATCCGGTTGCGTTCCGCGGGCACACT…	x
101	OON18956.1	744	4010	TATGATCTGTCGGCTAGCCAGTTTAGCCGTGGCGGCAAAGTGTTTCAAATTGAATACGCTTGTAAGGCTGTGGAGAATAGTGGGACCGCAATCGCAATTCGCGGAAAGGATTGCGTCGTCTTCGGCGTCGAAAATATCGTAACGAGTAAATTATATGAAAAAGGATGCGTGAAACGCGTCTACAATATCGATAAGCATATTGGCATGGTTGTCGTGGGTTTCCAGGTCGACGCGAAAGCTTTAGTTAATGTTGCACGCGAAGAATGCGCAAACTTTAAAGAAAATTTCGGCAAACCAATCCCCCTGTACTCTCTGGTGGAACGTATTGGGATGTATATGCACGCGCACACGCTTTATTCAGCTATTCGCCCGTTTGGTGTTAGCTTACTGCTGGGATCA…	x
102	OON21078.1	747	4013	ATGACTGAACGCGAAACCTTAGTGTATTGCGCCAAACTGGCGGAACAGGTTGAGCGTTATGATGAAATGGTTGACCTGATGAAAAAAGTTGTGGAACAGGATAAGGAACTGAGTGTAGAAGAACGGAATCTCCTGAGTGTTGCGTATAAAAACGTAATCGGTGCGCGCCGTACCAGCTGGCGTGTGTTTGGCGGCCTGGAGGGCTCGGTACAGGTCCGCGGCAATACCAAGGGTGTAGGCCCGCTGAAAAAATATCGTGAACAGCTGGAAAGCGAAATCAACAAAGTCAGTACTGAAATTCTGGACCTGCTCGATAAATATTTAATCAAGAGCACTACCGGCGCGGATTCACGTGTTTTTTATCTGAAAATGAAAGGCGATTACTATCGCTACATGGCG…	x
103	OON13535.1	756	4022	TACTATTGGCTGAGCACGCTGTGGTTCCAGGCACGCCTCCCATTTGACACGCCCCTGGCAATGACCAAACGTGGCCTTTTTATCGTGTTTGAAGGTACGGAGAAAGGCGGAAAAAAGACACAGAGTCAAATGCTCTGCGACGCGCTGACCCAAATTACCGGCAAGGAGACACTGCATATCCATTTCCCAGATAAATCGACGCCGGTAGGTCAACTGATTAGCCAGTACCAGAACGGAGATTTAAAGCTGAGTCACCGTGTAGCACATCTCTTATATACCGCGAATCGCTGGGAACGCCAGCGTGACATCAGTACCGCGCTGGCGAACGGCATCAATGTAGTTGCTGATCGCTACAGTTATAGCGGCATTGTTAACACCGCCGCGAAAATCACGCCGTTA…	x
104	OON16939.1	756	4022	ATGATTGGAGGTAAAGCAGCGCCGGGCTATCATATGGCTAAACTGATCATCAAACTGATTAACTCGGTCGGTAAAGTTGTAAACTCTGACCCAGTGGTTGGGGGTCGTTTAAAATTAGTCTTCTTAGAAAATTACCGCGTTAGCCTCGCCGAAAAAATTTTCCCTGCATCAGAACTGTCGCAGCAGATTAGTACCGCGGGTACAGAAGCCTCGGGCACGGGTAACATGAAATTTATGCTCAATGGTGCACTGACCATCGGAACAATGGATGGTGCCAATGTTGAGATGTGCGAAGAAATGGGTCGTGATAACATGTTTGTCTTCGGTTTAACTGTTGATGAGGTCGAAGCCCTGTATAAAAAGGGCTATCGTCCAGGTGATTACATTGAGAAAAACCCG…	x
105	OON14987.1	768	4034	ATGGCTCAATCATGGGTTACCACAGCCGGTTTTCAACCGGACGAACTGGTCTGTATCGCGAAGTATTCAGAACGCGCAGAACGCTATGATGATATGGCAGCTGCTATGAAACTGTATACAGAGGTCATCGGCAAGGACGGCAAAGAATTGGGTAATGAGGAACGCAATCTGTTGTCCGTTGCGTATAAGAATGTGGTGGGAGCGCGTCGCTCTGCTTGGCGTATTATTTCCGGCATGATCAAACCTGATCTGCCGGAGGAAAAACTGAAATCCACGAAAGAATATCGTGCTCGTATGGTAGAAGAGTTGAATCAAATTTGCAAAGAGGTTCTCGACCTGCTGAATAAATATTTGACGCCCCATGCGTCCAGCGATGAAAGTAAGGTATTCTACAAAAAA…	x
106	OON18761.1	774	4040	ATGGTGACCAGCTTTAAAGATCTTGGGAAAAACACCCGTGATCTTTTCGACAAGCACTTCAAATTTGGTTTCTTGAACTTTGAGTTTAAAACCAAAACAGCGAACGATATTGCTGTGACCTGCGGTGGACAACACGACAGTAAATCCCAACACGTAGCTGGGTTTCTTGAAACAAAATTAAAACCAGCGAAAGGCATCAGCTTGAAAACGAAGGTCGACAGTGCGTGGGTCATTACGTCAAATCTGGAAGTCGAAAAAAAACTGCATGAAAAACTGAGCCACGATGTTGTGGCGACAGTAGAAACAGAAAGTGGTAAAAAAGCCTTATCCATGCGTAATAAATTTAAACATGACTTGGTTAACGTAACGCTGGATATGGACTTCAAGAGCCGTTATCCG…	x
107	OON14833.1	795	4061	ATGGCTAATACGAAAAAACCGCTGGTTGAACTCTTTGTCAAAGCCGCAACAACCGACAAACGGGAGAAAGGTGCGTGCCTCATCGGTCAACAGTGGTTTATGACACTGTATAACTTAGTGGAACAGGGACTGATTGATCTGCGTTTTACGCCGATGTCACTGGAATTACCGCCGCACAATTATGTTCGCCTGAATGCAGCGCGCCACCTGCCGATCGCCTGGATCGAGTCGGGTTATATCCATGGTAAAGACCAGAGTGGCCAGATCATTACCAGCACAGATGGGTTAGAGGTCTTAATGGAAAAACTGGGCAGCCCGAATTTAGATCCGCAGGTGGAACCGGCAGATGTTTTGCGTGCGGAGGAGGTTTTCGAGGACTTGTATATTAACCTGATGAAT…	x
108	OON15358.1	795	4061	CGCACGGCCTCCGGACGTAGCTTTGAATCTCCGAGTCGTCTGGTAGGTCTCGTTGTCTTGGGCTTTAGCGTGTATGTTAGCCAAGAACCGGAAGCGCAAGATATCATTCGTGCGTCTGGCCACTATGTCGCTGTTCAGATTGCACTGTACGCACTTATGGGCGTGGGCGGCATCACTCTGATCACAGCGCTGTTCGGCTGCTGCGGAGCGTACCATGAGAGCCAATGCCTGCTTGGTGCGTACTTTATTATCCTGCTGGTAATTTTTACATCACAGGTAACTGGTGCCACCCTGGGCTACGTTTTCCGCGAGGAGCGGCACTTCGATTTACGCCTCTTGATGATTATTTGTATTGCTATCTCGTGTTTGGATAGCTTTCCTGACCAGATCATGCAACAC…	x
109	OON13638.1	804	4070	ATGTTCTCTCGCGCCGCCCTTTCAGTCCGCCACTTCACTGGACTTCGTTGTTTCAGTACTTCTGCGCAAAATTTACGCAAAGTCGCATTGCTGGGCGCATCTGGTGGCATCGGCCAGCCTACCGCACTCCTGTTGAAACAGTCGCCGCTGGTGTCCCACTTAGCCTTATATGATATCGCACACGTGAAGGGTGTAGCCGCCGATCTGAGCCACATCGAAACCCGCGCTCGCGTCACGGCACATGACGGCCCGGCTCAACTGGCCGAATGTTTGACCGGCGCAGAGGTCGTTTTAATTCCGGCGGGTGTCCCGCGCAAACCAGGAATGACTCGCGATGATCTCTTTACCACCAATGCATCCGTTGTAGCCCAACTGGCTCACGCCTGTGCACTGAATTGC…	x
110	OON15615.1	807	4073	ATGTCCACTCTGCGGGCGTCCGTCGAGCATGTGGCAGCGGCGTATCGCCTGCGGTGGAAACAGATGAGCGATCTGCAGCAGAAAATTAAAGGCTTTCAAATGAATACCTCATATTATAACCAACTTGGTCTGCTGTACCATGATATTATGCAACACTCTCCGGTAGTGGCGGAGGCAGTGCGCCGTCTGCCGCGCGAAGAAACCGAAGCGCGGGACTTCCGCATCGCACGTGCGTTTCAACTCTCGGCTACCAAGACCGTCCTTCCAAAAGAACAGTGGACGACGGTAGAAAATGATATTCCCTACCTTGATCCTTACATTGAGGTGCCATTCACCTCCTGCGTACGTTGCGTGAGCGATATCATGGCGATTAAAGCCATTCATGCACGCCAGATCTTT…	x
111	OON16141.1	807	4073	ATGTCCTCGGCGCAGGTTCCTGAAAATCTGAAATCCGTCGTCAAATTTCTGAAATGCGCAGAGCAGCATGATACTCGGGATGTGGTGGTGGCATATTTCTGCCGTTTATGCGCATTTCAAAAAGGATACGCTCTGGACGCAAGTTCTCCTAATTCGAAGGCCTTTCTCACCAAACTGATGTGCAAATTAGAGGAAATGAAAGCCAGCAACGCGGCCAACGAGGCGTTTTCTAGCGAAACCGTGGGCCTGGCCCACTTGGAAGAACACGCGATTAAGCTGTTTCAGTTCGCTTACAATCGTGACGTGAATGCAGATTTCACCAACGTGCTGCACCGTGCGACCGTGCAGTCGTTTCTTACTGCCGGGGTGCTGTTGGACGTGGCCACCACTTTGGGACAG…	x
112	OON14666.1	819	4085	GAACTCATGAGTGAATCATTGAATCATTTCACAGTGACCGATAGTCAAAACACCACCAAATCTACCACGACAACGCCAACTAGCACATCCACTTCACCGCCTAACACTACGGTCACCCCAGCGCCGACCGTGCCAAGTTATAATGTCAGCAACGGCACCGACATCTGCCTGTTGGTCCAGATGAACATTAAACTGGGTATCACCTATTTTAATACCAAGGGTGAACCGTTGATGCGCAACTTCTACATTAACTCCACGCGTAATTTCGATGTTGTAACTAATGGCACTTGCGGCATCGAGCTGGAAACCCTGATGCTGACTTGGTGGCCGGAACAGCCGCAGGTGAAAGATGCACCATCCTGGTCACTGGGCCTGCAGTTTCATAAACGCGCAGATGGG…	x
113	OON19878.1	819	4085	ATGTTGTTCGGCGCCCTGCTGACCTGGGGCCGTGCCGTTATGGAGGAACAGATTCGCGGATTCCTGAAACAGGCAATTGTTATGCTGTATGGCCATAAGACGGCTATTGAAGCAACCGAGTTGGCACAGCACGCCTTGCGCATTACCGCACCGTTCGGCATGATCATCTTTTCTTTTGGCACGATTATCTTCCTTCTCTGCGTCTTTGGTTGTATCGGCGCCAGCTGCAACTCAGCACTGTGCCTGAAAATTTATTTGGGCTTTTTGATTTTCTTTACAGTGCTTGAAATTGTTGCCCTGGCATTTTACTATAGTCGGCGTAGTACGGTTTTCAACATCGTGCGTCGGATCCTGAAACAGTCGCTGTTACGGTACCGTAGTAAAGAATCGCGCGACGCG…	x
114	OON15476.1	825	4091	ATGGATCGTTTACTGGATGTGTCAGATCGGGGAGACAAAAAAGAAAGTCCCAAGGCGCCGCAGCCGCCCGCAACGAAGGTCACTACCCAGACGAAACTGACGCAGGCGGCGCCCAGTACGGGGGAACGTGGTGAACAACGGGTGAAAATGTCCCGTATGCGGTTACGGATTGCACAGCGCTTAAAAGACGCTCAAAACACCTGCGCAATGCTGACCACTTTTAACGAAATCGATATGACCAACATGATCGAGTTACGCCGTCAATATAAAGACGTTTTCGAGAAACGTCACGGTATCAAACTGGGCATCATGTCTACCTTTGCCAAAGCGTCCGCCGTGGCTCTGCAGGACCAGCCTGTAGTGAATGCAGTTATTGACGGCGGTGACATTATTTACCGT…	x
115	OON23368.1	828	4094	ATGGCGATTAACCGTACTACCTCTGAAGAATGCAAAGCGCGCGACCGTGCCCATCTGGAAACCTACCAAGAGTTCCGCGAAGGTGCAGAAGTCCACCGCCAGACCCGTGCGCATATTAAGAAATGGCTCCGGCCGGGTGTCACAATGATCGAACTGTGCGAGGAACTTGAACGGACGTCGCGCGCATTGATTAAAGAACGGGGTCTGCAGGCCGGTTTGGCATTCCCGACCGGTTGCAGTCTCAATCATGTTGCAGCACACTACACCCCAAACGCCGGTGATACAACTGTTTTAAGCTATGATGATGTATGCAAAGTTGATTTCGGTGTGCATGTTAATGGCATTCCGACCTTCTATTCGAGCGGCCGTATTATCGACTGTGCCTTTACCGTTCACTTC…	x
116	OON16649.1	837	4103	ATGGCCGCCGCGCTGTGTGACTCTTCTGCGTGCGTGCAATTTCCCGAATATCCGAAAATTGAATGCGATTATGTAAGCTATCTGAGCAGTGCCAAACAAGACGTGAGTTTAGACATGCAGAAGGCATCTTCATATCTGGCACAGGAAATCCAGAAAGCTCGTGAGCACATTAAAAGCTCGCTGGATAAACAGAAAAACCTCATCCGCGCCCTTGATACATCACGCATCGATGAACTGGAGAAGACCGTTAACAGTTTGATTACCCGTATTTCTGAGCTGGAAGTTCAACTGGGCAAAATGCGGGAACTGGATCAGATGGTGCTGGATCGTACCGCCCCGGCGGCGAAACCGGCGGGCGATGGTGGCGAAGAAGGTGGTTTATTTGACTCTGACGATGAG…	x
117	OON14978.1	849	4115	ATGGCTACTTTTGTGCGTCCCTGCCAGAATAACCAATTAAATTCAGTGATGGACCTGATGCGCCGCCTCCCACCACAGAAGATCGACCGTACGCTGCTCGACATCATCTCCCTTGCCCCCGACCTGTGTGAAGATATCCTGTCCTCGATCGATCAACCGCTTAAAATTGCACGTGATAATAAAGCAGGTCGTGATTACCTTTTATGCGACTATAACCGGGATGGCGATAGCTATCGCAGCCCGTGGTCTAATACATATGATCCGCCGCTGGAAGACGGCGCTATGCCATCGGAAAATCTGCGTAAACGTGAGATTGAAATCAATGCGGCCTTTGACCAATACCGTGAGATGTACTACGAAGGTGGCATTTCCTCAGTATATCTGTGGGATATGGAGCAG…	x
118	OON16238.1	858	4124	ATGGACGTTCTGGTCCTGAACGCCTGGTCGGACAACTATATGTATCTGCTGGTTGAGCAGGCCAGCAAAATGTGTGCGGCTGTTGACCCGGTCGAACCGGAGAAAATCTTGGACGCGGTCACGAAGCACGGCTTGACTCTTAGCCTCGTTCTGACGACCCATCATCGTGCCGATCATGCGAGTGGCAACGGCGCCCTCGCCAAAAAATGGAAGGAAAAAAGCGGGGAAAAACTGATCATTTACGGTGGTGATAAACGCGTGGACGCCTTGACCAACCTGGTGAGCGACGGCGAGGTGATTAAAGTCGGCCATACCCTGAATGTTAAATGCCTGGCCACACCGTGCCATACGACTGGTCATATTTGTTATTATGTTTCGGATTCCACTAAGGATTGTCAT…	x
119	OON15515.1	867	4133	AATCGCGTTCCGCAGGTATTCGAACGCGTCTTCGAATATACCCATTGCGAGCGTTCGCCGGCGGCGATGGTGCCCTCCCGTTGCAGTGAAGAGGTTCGCGCACCAGCCTTTTATCAAAATTATCAATCCTGCCCGTGTACGGTGAGCTTTACGCTGGATGAAGCCGTGCATGGACAGGTCTATTTCTTTTATGGTTTAAGCAACTTCTTTCAGAATCATCGCCGGTACATCATGTCAAAAGATGACGCGCAGTTGCTGGGCGGCACCGGCCCGCTGTCCGAAGCCTGTGAGCCGTACCGTACCAATTCTCGGGGCGTCAGCTACGCTCCATGTGGAGCGATCGCCAGCAGCCTGTTTAATGACACCTTTACCCTGAAGTACCACGGGGGTTCGGATTCT…	x
120	OON20297.1	885	4151	ATGGCCTCACGGCGTGCGCTGCACTTTGTCTTCAAAATTGGTGACCGCAAACGTAGCATCGACTTCCTGAAAGATGTGCTTGGCATGACGGTTCTCCGCCATGAAGAGTTCGCGGAAGGGTGCAAAGCATTTTGTAATGGTCCTTACGATGGGAAATGGAGCAAAACCATGATCGGTTATGGACCGGAAGATAACCATTTTGTGCTCGAATTGACGTATAACTATGGTATTGGCTCCTATAAGATGGGGAATGACTTTCAATACATTCAGATCGACCAGCCAGAAGCTTTTTCTCGGCTGAAATCGGGTTCGTGGCCGATTATCTCCAGCTCGACCGAGTGCGTTGAAACCGAAATGCCGGGTGGTTACCGCTTTCGCATTTATAACCGTGAACCCAAT…	x
121	OON15235.1	897	4163	GAGGTGTATGGAACCTACGGTGACCCTTTAAGCGTTAAACTGGTTGACTTAATTCAGAAAAACCTTGAGTGTTGCGGTCCGGATGGTATCTGGCCCGTGTATCTGCAGCAGCCGCCCCCAGCAAGCTGCTTTAGTCCCCAGGGCGAACTTTACATTGATGTGTCGCATAGCTGCGTGTGCGCGCTGGATGAGTACTTGCGCAAAAACATTACCGCTATCGGTATCTGCGGTCTGATCTTCACCGTTCTTAACATTCTGGCACTCATTTTTGCCATCTGCGTTTGTATGGCATTAAAATCCGAAGTAAATAATCCGGAAGTAATCTGCGATCCCGATCTGCAAATTGCTCGCGAACTGCCGGGGATGGCGTCGCTGACCTGCGGCTACAAATGCCTTCAA…	x
122	OON16191.1	906	4172	CTGTGTGCCCTGATTCTGATCCTGCTGGGTAGCTGGATTCAGATTAACTTTGTGCAATATGGTAAGGAACTGCAAACCGTTTGGCAGGCAGCTACCATCTTTATGATTACCCTTGGCGCCTTTATGCTGCTGCTCAGCTTGGTAGGCTGTTTTGGAGCGCTGGTGGGTAGTGTTGGTGTTCTGTGGGCCTATGGCGCGCTGGTGGTGGTTCTGCTGATTGTTGAGAGTGCCGCCGCCATTGTTACGATCTTGTGGCGTGATAAACTGGACCCGCAGGTTCATGGTATTCTGAAAGATGCTGTATACAATTACACGCAGTCAGACGCCATCCAACCCATCGATATGATCCAGAAAGCCTTCGAGTGCTGCGGTGCTGATAGTGCTGATGATTATAAACAC…	x
123	OON17590.1	909	4175	GGAGACAGTCACTATTGCTTTTTACCCGATGCTGTCTCCCGGAAGACCTTCCACTGTGTTCGCACCAGTCGTTTTTCTCTGAATCAGTGTATTTATATTTATATTGATACGAGCGAGGCCCATTTTGCCATCAATATGTTCAAGGTACGGTTTGCCGGTTACGTATTGCTGCTTGTGGGTTTTACGCAACCGAGCCGGGAACAGACCACCGACGCACAGCGCCAGAAACTGCTCAAATACCACAATGACTTACGCGACAAAATCCGTTCGTGCCAGTTGCCGGGCCAGCCACCTGTTAAAGGCCCTTACGAACCGATGGTTTGGGATAGCGACGTGGAAGCCCAAGCGCAACGCTGGGCTGACAACTGTAAGTTCGCGCATGGTGAACTGGAAGGTGTG…	x
124	OON23664.1	909	4175	ATGTCATTATACCCTACGTTCGAGGAACTTAAGGTGGATCAACTGCTGAATGAACAGAACGCTGCAGTGCGTGATGCCTATGCGAGCATGGCGAGTTACATGGGCCTTGATCTGAACAATTTCCACTATGACGCGCATGGCGAGCTGGTTCCCGGCCCTCCGCCAAACAGCACCCACCCAGAAGCACCGAGCCCTTATCCTGCCATTCAAACGCCGAGTATCATGCCTCAGCCGGCCACAGGCCCCCAAACCGTGGCAGGAGCGCAGCCTGTGGCTGTGCCGTTCGGGTCAGGATCACGTGCGCTTGTGACACCGACCGGCCCAACCAGTGAGATCAAACAGGGTCTGCGTCGCGTGGTGTTGTGCAAAAATTCTGAGGGCAAAGTGGGGGTGCAGCTG…	x
125	OON23446.1	924	4190	TCCACAATCCCGGAAGTTGAAAACGCACGTCAGCTGTATGAAGAGTTTAAACTGAAGTACCAAAAGTCTTATTCAAACGATGATGATGAATATCGTTTTCGTGTATTTCGCGATAATTTACTTCGCATTAAACAGTTCCAAAACATGGAACGCGGGACTGCGAAATACGGCGTCACGCAGTTTAGTGACTTGACCGCTCAGGAATTCAAAGTGAAATACCTGCGTTCCGAATTTGGCGGTGGCGTACCGGTAGATCGCGAGTCCGTACCTTTCACACAAACCGCAGTCAATGATGACAACTTTGACTGGCGCAATCGTGGTGCTGTTGGTCCGGTACTGGATCAGGGTGACTGTGGTTCCTGTTGGGCGTTCAGCGCCGTGGGCAATATTGAGGGACAG…	x
126	OON18662.1	933	4199	ATGAATACATCTACGTATTGCCCCCATAGCGGAATTGACTTTCCAATTTTCCCATTTTTAGGTCTTGATGGGCTGGCTGAGCGCTGTGCGCAATATCGCAAAGATGGTGCTGAGTTCGCGAAATGGCGCTGTGTTCTCAAAATCACCTCACACACTCCAAGCTATCTGGCCATGATGGAAAACGCTAACGTGCTGGCCCGCTATGCGAGCATTTGCCAGCAAAATGGTCTTGTGCCGATTGTCGAACCCGAAGTGCTGCCTGATGGCGATCACGACCTCGCGACTGCCCAGAAGGTCACCGAGCATGTGCTCAGTTTTACATACAAAGCGTTAATGGATCATCACGTTTATCTGGAAGGAACATTACTCAAACCGAATATGGTCACCGCAGGTCAATCG…	x
127	OON19686.1	933	4199	CGTACAACCCCGTTTGAACCGGACGATGCACGGGCATTATACGAAGAATTTAAACTGAAATACAAAAAAACCTATAGCAATGATGACGATGAACTGCGTTTTCGTATCTTCAAAGACAATCTGGAGCGTGCAAAGCGTCTGCAGGCAATGGAACAAGGCACCGCGGAATACGGGGTTACCCAGTTTTCGGATCTGACCTCTGAGGAATTTAAGACCCGCTACCTGCGGATGCGCTTTGATGAACCTATTGTCAACGAAGATCCGACACCACAGGAGGACGTTACCACCGACAACAGCAACTTTGATTGGCGCGACCATGGTGCAGTTGGACCGGTTTTAGATCAGGGCGATTGCGGTTCCTGCTGGGCATTTAGCGTAATCGGTAATGTGGAAGGCCAG…	x
128	OON21547.1	933	4199	ATGACTAGCTTTAAGATTACCATCCCGTCGGAACGGACGTCGTCTGGCCAGGAGGTTATCCGTTGGCTTGTGAAGAAACCTAAGGAAGAAATTACGTACGACCTGTTAGTCGGACGCCTTCGTGATATTATCCCGACGCCGACCATCGGTTATAACGTTATCTGGACAGACGAAGAAAATACCCATTTGGTCACCAATACCAAACAATTGCACGAGGCGATTCGTTATTTTGAAGAAAAAAAGCTGCCGGACCGTTGCGTCCGCTTACAAGCCGAGCCGCGGGATGTGATCGATGTGGCCTCTGCCCTGGAGCTGATGGCACTGCAAGCCGAACCGCAGAGCTGTCAACCTAGTTCATCGACATCAAAGACCATTCCCAGCGATGAGACGCGTGTTCCG…	x
129	OON22637.1	963	4229	GCTGACTACATTCCGTCCTTCGAACCGCTGAGCGATCAGATCATTCACTATATCAATCATAAAGCGAATACCACCTGGAAGGCGGCTAAAAATTCCCGTTTCAAGACCCCGAGCGATGTGCGGCGTGTTCTGGGTACATTACCAGATCCGAATGGCTTTCGCCTTGAGAAACGCTGCCTGATCTCGACCATTCGTGAACAGGAACTCCCGGAATCCTTTGACGCTCGTGAGATGTGGCCGCACTGCTCCAGTATTAGCGAAATCCGTGACCAGAGCAACTGTGGATCTTGCTGGGCATTTGGCGCAGCGGAAGCCATTAGCGATCGTATTTGCATTGCATCCGGTGGAAAGCATCAACCGCGTATTAGCGCCGAGGACCTTGTGGATTGCTGCACTGAT…	x
130	OON23984.1	984	4250	AAACCGAAACATGAAGCACTGTCGGACGAACTGATCGACTATGTCAATTCTCAGGTTGGCGCCACCTGGAAAGCCGCTAAAAGCGAACGCTTTAAAACCCTGGAGGAGATTCGTTCTGTCTTAGGCACCATGCGGGAAGATCGTAAACTTAAGGAGTTTCGCCGTCCCACTATTAGCCATGAAGATATCACACTTGAGCTTCCCTTGGAATTTGATGCACGCGAGCATTGGCCGGAGTGCAAAACCATCAACCAGATTCGTGATCAGTCTCGTTGCGGTTCCTGCTGGGCCTTCGGCGCCGTCACCGCAATGAGTGACCGTGTATGCATTCACTCAAATCAGACATTAGTGAATATGCAGCTGAGCGCCACTGACCTGCTGGCCTGTTGCACCACCTGT…	x
131	OON21068.1	987	4253	ATGGACCTCTTTCTTCTCCCGACCGGCAACAGTGATAGTCCGTCGTTCGCGATTCACCATCTGTATTATCCGATGGATGCGTCTACCGAAACGGGCCAACCGATCAACGAGCTTTCTCTGCCTCTGGTTGAACTGTTTGTTAAAGCCGCGCCTTCCAATCCCAGCGAAATCGCACCAGGTCTGCTGGATCATCAGTGGCTGATGGTGCTGCGCGTTCTGGAAGACAAGCATTTAATCCGTTTGCGCGTTACTCCAATTAGCATCAAAAATCCGCCCGAAAGCTATATCAAGCTCAACGTAGCGCGTTGCATTCCGATCGCGTGGATTGAAAGTGGTTTACTGGAGGGCGAGAACGCCGCAGGGAGCGTCATTAACAGCTCAGGTTCCTTGGAAACGTTA…	x
132	OON22784.1	987	4253	ATGAGCAGTATCCTTAAGCCGGTGGCGCCGTCTGATGTCCGTTCGCGCCCTCGTACTAAAATCACTGTGGTAGGAGTAGGATCCGTTGGGATGGCCAGTGCCTTCGCCCTGATGGAGATTACGGGGGAATTGTGCCTGATTGATATCGCGGTTGATAAAGTGAAAGGAGAGGTCTTAGACTTACAGCACGGCCAGCAGTTCTTACGTCGCTGTAACGTCCACGGCGGCTCCGACTACAAGGACTCTGCCAATTCTGATATCGTGGTTATTACTGCCGGTGCACGTCAGAATGAAGGTGAATCACGCCTGAACCTGGTCCAGCGTAACGTTGATATCTTCAAACAAATGATTCCGAACATTGTTAAATATTCGCCGAATTGCATCATTGTGGTTGTCAGC…	x
133	OON21665.1	990	4256	ATGGCGGAAGCCCCGATCCGCGTGCTGATCACCGGAGCGGCAGGTCAGATTGGTTATGCATTAGCTGGCATGGTGGCCCGTGGCGATATGTTTGGCCCGCACAAGGTTATTCTGCATCTGTTTGACATCCCGCCGATGCTGACTTCCCTGGGCGGACTTCGTATGGAGCTGGAAGATTGCGCGTTTGAAACCCTGAAAGATATTGTTGTTACGGTTGAAGCGTGTGAGGCCTTCAAGGACATCGACGTGGCGCTGCTTGTAGGTGCCATGCCGCGCAAAGAGGGCATGGAACGCAAGGACTTACTGAAGGCGAATGTAAACATCTTCAAAGAGCAGGGTAAAGCCTTGGATCAGTTTGCCAAGAAAACTGTTAAAGTCCTGGTGGTGGGTAACCCTGCC…	x
134	OON20186.1	1014	4280	ATGCCGAAACCTAAGGTTGGTATTAACGGCTTCGGGCGCATCGGCCGTCTGGTTTTACGCGCGGCGATCGACAAAGGCACCGTGGAAGTGGTCGCCGTGAATGATCCGTTCATCGACCTGAACTACATGAAATATATGTTTAAATATGACAGTACGCATGGCGTGTTCCCCTCCGACGTGTGCGTTGTTGGCGGGAATTTGATGGTCAAAGGCATGACCATTGCGGTGCATAACGAACGCGATCCTGCGGCCATCCCGTGGGGGTCACATCAGGCGGAGTATATTGTCGAGTCGACCGGCGTTTTCACGACAATTGATAAAGCGAAAGCGCATCTCCAGGGGGGTGCAAAAAAGGTTATTATTAGCGCGCCAAGTGCTGATGCACCAATGTTTGTAGTT…	x
135	OON21614.1	1014	4280	ATGTCTGTGGAATCGCTGGATTTGCAGAGTCAGACCCGTCGTCCGAAAGATAGCCCGTTCTTTCAGCAAAAATTGCCCGCCTGGCAGCCGATGTTTACAGCACGTAAATCCGCAATCACATTCCTGGTGCTGGGAGTCTTTTTCATCCCCCTGGGCGCTATCCTTCTGGCAACCTCAGATTCAGTGATCGAATATAGCGTCGATTATACCAATTGTATGGACACGACAACAGGCCGTCCGTGCATGGAAGTGATCGGCCCGGGCGTGGTTTGTTCGTGTATTCAAGAAGTTGTGGTGGCTAAAGATATCCCGGCTCCTGTGTATCTCTATTATGGTCTGGAAAACTTTTATCAGAACCATCGCCGCTTTGCCCGTAGCAAAAGCGATCAGCAGTTGCTG…	x
136	OON18575.1	1020	4286	ATGAGCGTGAACGAAAAACCGGTTCGCGAAACTAAAGGTTTTATGCGTAAACTCTGTGTAATTCCTGGTCGTCTTGTTGGCAAAGTGGCGATTGTGACCGGGGCTAATACTGGTATTGGTAAAATGACTGCAGCGGAACTGGCCCGTCGTGGGTGTCAGGTCATTATGGCGTGTCGCAATAAGGAACGTGCGGAAAGCGCTAAAAAGTGGATTCTTGACACTTATGGGGTGGGCAATCCTGATCATTTAAAAACTAACCTCGCCGATCCGTGCCTGACAAGTTCTTTGACCGCAGTGACTCCCGATCAGCTGCAAATTGAACTGTTGGACCTGGCCTCTTTAAAGTCTGTCCGCGAATTTGCAACGCGCATTGGGCAGCGCCGGGAACACTTAAACTAT…	x
137	OON20336.1	1023	4289	ATGCATGCCCGTGGCACCTTGACGTATCCTACCCATATTAATGCTGAGGTCGACGCAGAAGCGCTGTACAAAGCCTGCAAGGGCTTAAACACTGACGAGGACACCATCAACAACATTCTTGGCCATCGCAGTCTCAAGCAACGTCATGAAATTCGCGAGGCGTATTCGCGGATGTATCAAAAAGATCTCGTTGACACACTGATCAGCAATACCAAAGGTGACTACGATAGCCTTTTGCAGACTCTCTTTCGTGGCCACCTGAAAATTCTCGCATATGACCTGTATAAGGGCATGAAAGGTTCAGGAACAAATGATACCGTGTTGAACTCTATTATCTGTTGCTGTAACAACACCGAAATTTACATGCTGAAAAAAACGTATGAAGAAGTACTGCGCGAG…	x
138	OON19694.1	1041	4307	ATGGATGACGCGCGCCGCAAATCCAGTATGTTTGATACCATGGACACGGACTACATGACGCTGACCCGCTTCATCATCCAGGAACAAAGTAAATTTCCGACCGCGACAGGCGAACTCACTCAACTGATGAATGGACTGCAGACCGCGATTAAAGCGGTCTCGAGCGCAGTTCGTAAAGCCGGCCTGGTGTCTCTTTACGGCCTCACCGGGACTTCGAACGTGCAAGGCGAAGAAGTTAAAAAACTTGACGTACTGGCAAATGAATTATTCATCAATATGCTTACCAGCAGCTATAGTACATGCCTGCTCGTCTCCGAAGAAGACGATAATGCCATCATCGTGGATTCCGATCGCGTGGGTAAGTATATTGTATGCTTTGACCCGCTGGATGGGTCATCC…	x
139	OON13328.1	1050	4316	ATGAAAATGCTGTATGTACTGACCTTAGTCAGTCTGAAATTCAACTCTGAAACGTTGAAAATTACGGCCCCGCTTGTACCTCATGCGTTGCAGATGGACCGTATCCGTGAAGCCATTAAGCTGATCGGCCCCGGAGGCCGCGCGCACGCCTCAACCGAGTATCCGCAAGACCGTAAGTTTTTCGTTGGCGGAAATTGGAAAATGAACGGCAGCAAAAAAGAGAACGACAAGCTTATCGAGATGTTAACTCATGCGAAAATCGATCCTAATACTGAGGTTTTAGTTGCGCCCCCGTCGCTGTATCTGCCTAGTGTTCGTGAAAAATTAGATAAACGTTTCCACGTAGCCGCCCAGAATTGCTACAAAGTTCCGAGCGGCGCCTTCACAGGTGAGGTGAGT…	x
140	OON14960.1	1065	4331	ATGAGCTGTCGCTGCTATTATGTTGGCCCGGACGGTGAGAGCTATAATCCTTCTCTGAAGGCACCGAAAACATTTGATGTTGAAAAGGATTGTATCGCGTTACGCGAAGCAATGAAAGGCATGGGTACTGACGAGAATACCATCATCGACATCCTGGGTCACCGCAACACCGAACAGCGTCTGAAAATCCGTGATCACTATAAAACCATGTACGGCAAAGACCTTATCGAAAAACTTAAGGGAGAACTCACCGGCAATTTCGAACGCCTTGTCGTGATGCTCTTGACAGATGGCCCAACAATCAAGGCTAAAGCGCTTTATGATGCCATGAAAGGGGCAGGCACCAAAGAAAGCGTGATTATTGAGATCCTGTGCACGGCGTCCAACGACGAAATTGCT…	x
141	OON14246.1	1068	4334	GACTCCCTCACCGTTCAGTGGCGTAAACTGACCCCGGCCCAGAAGATGTCTATTTGGAACGGTGCGTCGCCCCTGACGCCACTCGATTCTATTCATATGCAGGATCTGATCGGCGTGGATTGGAACTTCACCCTCTCATCAATTTGGAAACATTTTATGGTGACTTATAATCGTAACTACATTGATGCTTCTGAGCATGAGCGCCGTTTCCGTATCTTCGCGAATAATTTTGCACGCATTAGCAAACATAATGTTCGGTTTATTCAGGGTCAAGTGTCATACACAATGGGCATTAACGAATTCAGTGATAAAACGGATGAGGAACTGCGGAAACTGCGGTGTTTCTCCGGCGGACTGAATACGAGTCGTGATGGCAGTAAATACATTGCGGTTGCCGCC…	x
142	OON16698.1	1074	4340	ATGAGCAGTACGCTGAACTGCCTGAAAGAAGTGACTACGGTTGTCGCGGATACCGGAGACTTTGAAGTGGCGATCAAAAAATATAGCCCGGTCGATAGCACGACCAACCCCTCGCTCATCCTGTTGGCCAGTAAGCTGCCGACTTATGCTCATCTGATTGACGAGGCTGTAAAATTCGGCTTACATCAGAAAACGCTGGAAGAACAGATCCAGGCTGCGTTCGATCGTGTGTTTGTTTTATTTGGCTGCGAAATTCTGAAGGTGGTGCCTGGCCGCGTTTCAACGGAAGTGGACGCACGCTACTCCTTTGACGTCCAGAAGCAGGTGGACACCGCCCGTCACCTGATCAGTATGTACGAGACCATGGGTGTTTCTAAAGATCGGGTGTTAATTAAACTG…	x
143	OON20482.1	1074	4340	ATGAATCGTCCGGACGACCCGCGCTTAGGACTTCTGCTGATTGGGCGCAAAGACTTCGATAAACTGAAAGATCGCGCGGCAAAGAATGTGGGCCTGATTCGCGTGCCGTGTGATGAGGGGGTTGATCGCAACGGAGGCCGGGTAGGCGCATGCGACGGCCCCTCAGTGGTGATGGATCTGCTGCCCCGCTTCGGTGCTCTGGATAACCGCGAATGGAAAATCAATCTGGAAACCGCTGGCATTCAACTTGTAGATTATGGTTCCACTGGCTCTTCTAACTTGGAGGAAGTGCACAATACGCTTAAAGGTCTGGTGAAGGACTGCCTGGAAAATCACTTGTTCCCGTTGTGCATCGGTGGCGGCAATGATCAGAGCTGGGCCAACGGAGCAGCTTGGATT…	x
144	OON18961.1	1077	4343	ATGAGCGAATACAGCTGGAAAGATACTAACCTGGCATTGGTTGGCTCAGAGGAAGATCGTAATGTGAAGAAAAAAGCGGCTGAAACGGAACCCGCGTGGAAGGATGTTCTGTCGATTGACTCGACGACCACCTTGGTGTGGCGTATCAACCAGTTTAAGGTTGAAGAAGTGAAAAAAGAAACATTTGGCAAGTTCTTTAGCGGTGATTCGTATATTGTGCTGCATACCGAGAAAACCGGCAATCAGCTGTTGTACGATGTTCACTTTTGGATCGGCAAAGATTCCACGCAAGACGAATATGCCACCGCGGCATATAAGACCGTGGAACTGGATACTCTGCTTGATGATAAAGCTGTGCAGCATCGCGAAGTCGATGGATTCGAATCGGATGAGTTCAAG…	x
145	OON17957.1	1083	4349	ATGAGCTCCAGCGACGAGACTCACAACCTGGAAGAAGGTCAAAATTTCGAGGAGATTGATGATGAAGAAGCGGGTAAATACGATCGCAATGAGAGCTACGCTGAAGAAACCCTGCCGCGCGAGAGCCTCAGCAAGGAAATTATCAGCGAGTGCATTAGCATGCCCTATCGCCTGGGTTACGGCTTTAGCCACGCCTTCGTTAAACTTGATTGCTCAGACCGCCGCCTCAGCGACATTGAAATCTTGCGCGGATATATTCATTTGCGTTTTGTTATCCTGACCAACAACTTTATCACGGACATTAGTCCGGTCAGCCATATTGGGCACCTGATTTATCTGAAAGCTGACAATAACCAGATTGAACGTGCAGATTGTCTCAATAAGCTTCGTTTTCTGCAG…	x
146	OON23334.1	1089	4355	ATGGACCGTTGGGGCCCGATGGACGCCATCGGAAGTTTTGATCATCCAACCTCACATTCTAGCATGATCGCGCGCATGGAACGTGAGATGGAGACGCTCCGCCAGCAGATGGGCGATATGTCAAGCCTGGGCCCAACCCGTTTTCCGGGTACGTCTGGGCGCACCATCCAAAGCAGCTCAACGAGCCGTGTCACGACCTCTACTACCTCCGGCTCCGGGGATCCTCGTTCGATGCAGACGCGTAGCAACGTGCAAGAATCAGTTCAGCACTCACGGACCGTTAATGGGGTGACGACGGGCACATCTAGCCACTCGAGCATGTCGTCAAAAAGCACAGGCCCGGAAGCTTTACGCTTAACGCAAGGAGGCACACCGGGTGCACTGCTGCCGCAAGGCTCC…	x
147	OON22744.1	1092	4358	ATGACGCGGTTTGCTGAATATCTGTCAGAGAGCCAGATGAAGGAGCTGCGCGAGATCGCCCAGGCGATCGTAGCCCCAGGGAAAGGCATTCTGGCCGCGGATGAAAGCACTGCGACAATGGGGAAACGTCTGCAGAACATTGGCGTTGAAAACACGGAGGAACACCGTCGCCAGTACCGCCAGCTCCTGTTTAGCTCTAATCCCGAAGCTAGTAAAAACATCTCTGGTGTGATTTTATTCCATGAAACATTATATCAGAAAACTGATGATGGTCGTCCGCTGGTGGCGCTTCTGAAGGAACGGAACATTATTCCTGGTATTAAAGTCGATAAAGGTGTTGTGCCGCTGGCGGGCAGCCTGAATGAGTGTACGACACAAGGCCTGGACGGGTTAGCCGAA…	x
148	OON20700.1	1104	4370	ATGCCAGCCGTGATGCCCCGTTTTACTGAGTACTTACCGGAAGGCAAACTGAAGGAATTACGTGATATTGCAAATGCGATTGTGGCGCCCGGCAAAGGCATCCTGGCTGCGGATGAGTCTGTGCCGACCCTTGGAAAACGTTTAAAAGCAATCAATGTGGAAAACTCGGAGGAAAATCGCCGTGCGTACCGCCAGCTGCTGTTCAGCGCGGACCCTGTGCTCGCAAAAAATATCTCTGGCGTGATCTTATACCATGAGACTCTTTATCAAAAAACTGACGATGGTATGCCGTTGGTCCGCTTGCTGCAAGACCGCGGCATTATCCCTGGCATTAAAGTTGATAAAGGGGTAGTGTCTTTACCGGGGACACCAGAAGAATGTACCACTCAAGGCTTAGAC…	x
149	OON20835.1	1116	4382	GTCGCAAAAAAAGATGAGAAGGGTGAGGAAAAACCGATCACTTACGAGCCACCGAAAATTTCAACCGTTGTCGTTCATCCACTGGTGCTGCTGTCCGTGGTCGATCACTATAACCGTTCTGGTAAAGTAACCTCTGGTCAGAAGCGGGTCGTAGGTGTTTTGCTGGGCGAACAACGTGGCACCACCCTGGATGTCAGCAATTGTTTTGCAGGAATCTTTCTGTCTTGCTTCAACTACACTCTGGTGCCTTTTGAAGAAGACAAATCAGATTCTAACGTTTGGTTTCTGGATCATGATTATCTGGAAAACATGTTCTCCATGTTCGAAAAGGTGAACGCCCGTGAGCGGATCGTCGGATGGTACCATAGTGGGCCGAAGCTGTGCGCCAACGACATTACC…	x
150	OON20258.1	1131	4397	ATGGGTGACGAAGACGTGGCGGCCCTGGTCATCGACAATGGGTCTGGTATGTGCAAAGCCGGTTTTGCAGGGGATGATGCCCCGCGTGCTGTTTTTCCAAGCATCGTTGGCCGCCCGCGCCATCAGGGCGTCATGGTGGGTATGGGCCAGAAAGACAGCTATGTGGGCGATGAGGCTCAATCGAAACGGGGCATCCTGACCTTGAAGTATCCGATTGAGCACGGTATTGTCACCAACTGGGATGACATGGAAAAGATTTGGCATCACACCTTTTACAATGAATTACGCGTCGCCCCGGAAGAGCATCCGGTTCTGTTGACAGAAGCCCCACTGAATCCAAAAGCAAATCGTGAGAAAATGACCCAGATTATGTTTGAAACCTTCAACGCACCGGCCATG…	x
151	OON21274.1	1140	4406	ATGAACCCTGACTACCTTCGCGGCACTTGGATGGCGATCGCCTTAGGATGCAAAGCGCCACTGCTCTGCGTTGGCCCGTTGCAAACTGCGTCTGTTGGCTTCCGGTGGATGGAGCGTAAAAATATTCTGCTGAATGTGCTCTTAGGAGCGTATCATGCCGCGTACACTCCCTTAGAAGTACGCGAAATGTTACCTGAAAAATATCCGAAAGTAACCCATATCGGTCTGGTTAATGGAGATGACACTTTGTTAAAAGTAGCCTCAGCCATCGAGGAGGGTCGCTGGATTGCCCGTGATATCGGCGGATCCGATCCGGAACGCATGGCCGCACCGGCCGTTGTCCAATACCTCCAGTCAGTCCTGTCCGGCGCAGAAGGTATCACGATGCACGTTGAGAAA…	x
152	OON23488.1	1143	4409	ATGAACACCACCAGTGTGGCGGACAAAATTACCGTTCCTCCAGGGCTGCGTGAATTATTGCAGGAACTTACCGTCCACCTGCTGCGCGAACGTCCAGAGGATCTCGTACAGGCCAGTATTGACTTTCTCACCATGAAAAAAGCGACATCCGATAACCGTACGAACAAAGGCACTGAAAGCGAGGAAGATGAAGATGCCGAACCAATGCCGATGCCGCCGCGTCGTGAAGCGCGCCGTGCCGCCGTCGCTGCGGAGAGTTACGACCCAGAGAAAGATGATGGTTCCACCACGGTGAAAGTCGTTCATCCGAAAACCGAGGAACAGCGTCAGCGTCTCAACCAAGCTACGAAAGATATTTTATTGTTCCGTTGCCTGGACGACGATCAGATGCAAGATGTG…	x
153	OON18690.1	1161	4427	ATGGATCGCAAGTTTAGCGGTCTGCTGGAAAAAAAATGGACAAGCGTCATTCGGCTGCAGAAGAAAGTTTTAGACCTGGAGGCAAAGCTTTTAGAGGCAGAGCGTGAAATGCAAAGCGTTCAAGCGGCAGCCGGGTACGGCCCGCCGGGCGCCGCTCCGGGCTCTGGTCTCACTGGCCGCGGGGATCGGCGCGGTGCGGATGCCATTCCGCGTCCACCGGCACGTTTTACCTTAACCGGCCATCGTTCCCCAATCACACGTGTGGCGTTTCACCCGCACTACAATGTGTTTGTAAGCGCATCCGAAGATGCGACGATTAAAGTGTGGGACTACGAAAGCGGCGAGTTCGAACACACGTTAAAAGGTCATACCGATAGCGTGCAGGATGTCGCTTTTGAC…	x
154	OON13845.1	1167	4433	GGCTCCGCCCCGCAGGGCGGCGCGGCAACAGCACGCGATTTGCGTGAAAGCTTGGCGTTTTTGTCGCTGCACTTTCGGAATGCCTTCCCGACGGATCAAATCCCGATTATTCCCGTGATTGGCACCCACGACATTTACCCGCCAAACAAAATGAGCCCGAAGTTACACGATAGCGACCGTACCAAATGGTGCACAGAACTTGCGACTAACGAGAGCCTGTGGAAACCGTGGATTCTTGGCGGCTTCGAAACCAAGGAAAGCATTTTTCATCGCAACTGTTATATGCTGTATACCATTCCGAATAAAAAACCGTTGATCGTTTTAGGTCTGAACAGTCTTGTGTGGTACACTAACAACAGCCTGGTAGATGAACGGATTGTGATTCTTGCTATGCATGTG…	x
155	OON14959.1	1173	4439	ATGCAGGTGAAATTTGCTGGGATTGGGGCGATTAATATCGCAACCACCGTATGTCAGAGTCGTCCGATTCCGTTTCTGTGCCGCACGAGTTCCTCTTTTATTCATGCGCGCCGTATGGCTAGCGCCTCTGGTTTCGGTTTTCAGCGCAGTTTGTTTCACCGCCTGGGTGCCGACGGTACCATGCTGCGCCCAACTATTGAAAGCACCCCAGGTTTTAGCGCCTCCGCTGATGCAGAACGCCTGCACCGCGCAATGAAAGGCGCGGGTACCGACGAGGACACGCTGATCAACATCCTGGCGCGTCGCACAAATCATGAACGCCAGCAGATTTGCGCAACTTACGAAAGCCTTTATCATAAACCCTTACGTAAAGCCATCAAAGATGATACTAGCGGCCAG…	x
156	OON17760.1	1185	4451	ATGAAAGATGCATGCTTTGCATTTACGTCTCCGTTGTTCCATTCTAGTTCCCTCTCAACTCATATCCCGCGTATGCCTCTGTTTGGCAAACCGAAATCTCCAAAGGAGTTGATCCAATCGATTCATGAAAACCTGCTGATTCTCTCTAGCTCGCAAAGTAAACCGGAAAAAGAGCGCCGCAAGGCCGTGGAAAACATTGCCGTCTCGCTGAATAATCTGCGTGAATTGTTAACGGACAAAAGCGATACACGGTTAACAGGGCGTGAACGCGACGCGGATTTAAGTAATTCTGAACGTACTCGTATCAATGAAATCATTACTGATATCACCCATGAACTCATTAATCTGAATGTACTGCCACTGCTCATCGCCAACTTAGACGCCATCGAATTCGAGTCG…	x
157	OON15341.1	1212	4478	ATGGTCCGTGAGACAAAATATTATGACGTTCTGGGCGTGCACCCCAATGCCACACCGGAAGAGATTAAAAAAGCATACCGTAAACTGGCACTGCAGCACCATCCAGATAAGTCGAAAGATAATGGCGAGAAATTCAAGGAGATCTCCCAGGCGTTCGAAGTGATCTCGGATCCAAAAAAACGCCGGATTTATGATGAGGGCGGTGAACAGGCGATTAAGGAAGGTGGAGCCGAAGGCTCCGGCTTTCACAACCCTATGGATATCTTCGAAATGTTTTTCGGGGGGGGTGGCCGCTCACGTGGGCCCCGCCGCGGTAAAGATGCGGTATATCAGCTGAGCGTTAAGCTCGAAGAGCTTTATAACGGCTGTGTGCGTAAACTGAGCATCACCCGCAATTCT…	x
158	OON23296.1	1215	4481	ATGGTACACGTCCGCGATCCGAGCTCGTCCGCGAACACCTCCCACTATCAAACACGCCATTGGAAATTTAACTGGACCGTTCATTTTACAGAATCCGTTATCTCTGGCCTGGCCAACCTTCGCATTAAAAAAATTTGCGCGGACGAGAACCCGCTCTTAATCCTTGACGCTAACGATCTGCAAATCGAGGCCGTTAAAATTTCCGGCCAGGCGACCGAGTGGAAGATTTTGCCACACAGTACTAAAGAACTCGGTTCCCAATTGGAGATTGAAGTACCAACCAAGGATAACGAATTTGACGTCGAAATCCACTACCAGACCTCCCCGGAGTCCACGGCCCTGCAGTGGCTGGAGCCGGAACTGACCGCGGACAAACGCTTACCGTTCATGTTTTCCCAG…	x
159	OON15204.1	1227	4493	TCTGTCATTCGGATCCCGCTGACGGGTTTCAAAAATGTCCGTCGCCGTCTGATGGAAGTTGGGACCCCGGTGGAACAGTTAAACTTTACGTCCATTTCTTTTGTGGGAAATGGTAGCATTCCGGAAATGCTGAATAATTATTTGGACGCTCAGTACTACGGCGAGATTGGTATTGGAACGCCGCCGCAGAGCTTTCAGGTTGTTTTTGATACAGGCTCTTCTAACCTGTGGGTGCCGTCAACTCATTGTAGCATCTTTAATATCGCGTGCTGGCTGCACCACAAATACGATAGTGCACGTAGTAGCACCTACTATCCGAACGGCACAGAATTCAGCATCCGGTACGGGAGCGGCTCAGTGTCCGGCATTCTGAGCACCGATTACGTGTCGGTGGGTACC…	x
160	OON15053.1	1230	4496	ATGCCATCGGATGCCATCGATGACTTGCAGGGTCCGGGCTTTGGCTTACTGTTTGATATTGATGGGGTGCTCGGCCGTGGCGCAAATGTCTTTCCACAGGCCCAGGAAGCCTTCAAACTGTTATGCGATCCGGATGGTACGGAACTGCGCGTGCCTGTCGCCTTTGTTACCAACGCATGCGGCAATACCTTAAGTAAGGTGGAGCGTCTGTCTCGCTGGTTTAACGTAGAAATTGATCCGGAACAGTTGATTCAGGCGCCGTCTCCCTTGACCGTTTTCAAAGAATACCATAAAAAACGTGTGCTGGTCATTGGTCAAGAGAACGTTTTAGAGATCGCACACGAACTGGGTTTCCTTAACGCAGTTTGCCTGGATGACGTTCGTGCGGCCTATCCATTG…	x
161	OON22794.1	1284	4550	ATGTCCCTGCAAAGTGCGGTCATGTATGCGTTCCGCAAACATGTGTTTCAACCGCTGTATCAGCCGGGTTCATGGAAAATCCTGATTATGGATGAACGTGCAACGCGTGTTGTGAGCAGTGTGTATAAGATGCACGACATCACCGAATTCGGGATCACCCTGGTGGAGTCTTTATACAAAGTGCGTCGTCCTTTCAACATGGAAGCGATTTACATTATGTACCCGCACCGTCGTGAGGTCGATCTGTTTCTGCGTGATTTTAGCTCAGAGATGCCAACGTATCCGGCTGCGCATGTCTTCTTTCTGTTACCTTGTCCGCGGGATGTCTTGAACGTGATTGCGGCGAGCCGTGGCATGCAGTACGTGAAGACGCTGGAGCAGTTAGATTTGGATTTTATT…	x
162	OON13701.1	1296	4562	ATGGCACAGGTGCAGACCCCTAAACCGCATAAAACCGAACTGCATACGACCGAACAACTGATGATGTTCTTCATGAAACTTGATAAAAACAATGATGGTGTCGTAGATCGCAATGAGCTGCTCGATTTCTGCCAAAAAAACCGCGTTCCTCAGAGCGCCGTCAGCGAGTGGATGTCGCGTTTCGATACCGACAATGATGGTAAAATTACCTTGAACGAATATTGCCGCGGCCTCGGCTTAAAACGCGAAGACGTTATCAAAGAAAAGACAGAGATCCGCAGCCAACAAGAACGTCAGGATTTTGGAGAAGTTTTGACGTTTCCTGATATCGAGGTGTTGCACACGTCGATGACTTGGGCCAAACAAGAAGATATCGTAAACAAATACAAAGCCCTGGTG…	x
163	OON21082.1	1299	4565	TTGTGTTGTTCGTGCTTGCCGTCGTGCAAATCGTCCACCTCAAGCCGCATCATGTTCTCCCTGATCCTGGTGCTTACAGCCCTGCTGAGTGCCATCGCCCTTATCCCGCAAGTTCGCACCAGTTTGACTAAAATTCCTGCGCTGTGCACGCCGTTCAATCTTGCGACACTTGAAACCAACGTACGCGGGGTAGTTGATTGCGACGCGATCACAGGTTTCGGCGCCGTCTACCGCCTGTGTTTTGCGACGACGATGTTCTACCTGCTGTTTACGCTTTTGATGATTCGGGTGACTTCTTCCAAAGATCCGCGCAGTAAAATTCAAAATGGATTCTGGTTCTTCAAATACCTGATTTGGTTTGGGCTGGTGGTGGGTGCCTTTTTCATTCCGGTTGAGGGT…	x
164	OON16674.1	1299	4565	ATGCTGAGCGATGCAGATAAACGTCGTCAGATCAGCGTGCGCGGAGTTGCACAGGTGGAAAACGTAGCAAACTTAAAAGCGTCTTTCAACCGTCACCTGCATTTCGACGTAGTGAAAGATCGCAACATTGCTACACCTCGGGATTTCTACCATGCTCTGGCTCGCACGGTCTGGGATCATCTGTGTAGCCGCTGGATTCGCACGCAGCAGTTTTACCATCGCGAAGACCCGAAGCGCATCTACTATCTGTCTTTGGAGTTTTACATGGGCCGCACCTTGACTAACACCATGCTTAACGTGGACATCGCAGCTGCTATCGACGAAGCTATGTACCAATTGGGCCTGGATATTGAAGATCTGGAAGAAGTAGAATCGGACGCGGGACTGGGCAACGGCGGC…	x
165	OON23642.1	1323	4589	ATGTCCTTTGCGTTACCGCTGTGCCGCTTGAGCGCGGGCTTAAGCCACCGCATCGCTGTGGCCGAACGGTCGATTCTGGTAGGTAAATTCGCATGCCGCCTGTACTCGTCTATGGAAACAAAACGTATTAAAGTGGCAAACCCGGTCGTGGACATCGATGGCGACGAGATGACTCGCATCATTTGGGAGAAAATCAAAAACACCTGCGAATATTTCGACCTGGGTTTACCGAACCGTGATCACACCGATGACATGGTGACCGTCGAGGCAGCGAATGCGATTAAGAAGTGCGGTGTGGGCATTAAATGTGCGACCATTACCCCGGACGAACAGCGGGTAGAGGAATTCAAGCTGAAAAAAATGTGGCTGAGTCCGAACGGTACCATCCGCAACATCTTA…	x
166	OON18674.1	1326	4592	ATGTATCCGAGCGATCTGTCAGCTTGGTCCTTGGGTGGCCCTCCTAGCCAAGGGCCTGGCTATCCTCCTAGCATGACACCTGGCTATCCGCCAGCGCCTGGATATCCGTCTGGCATGCCTTATGACCAGCAGCAACCCGGTTATCCAGCCCAGCCGGGTTATCCAAGCCAGTTCCAGCCCGGTCACCCGGGCCAAACCCAGCCATCTTATCCGGCTCAACTGGGTTACCCGTCCCAACCTCAGCCGGGCTACCCGGCACAGCAAGGCTATCCTGGCCAGCCACAGCCAGGGCATCCGGGTTATGCGCAAAGCGGCTACCCTGGTCAGCCGCAGCAAGGTCATCAACAACAGGGCTATCAGCCGCAACCTGGATATAGCCCGATGGGCGGTGCGATCCAG…	x
167	OON18257.1	1329	4595	ATGGACAAGCTGGAATCACTGCTTGATCGGCTGGAAAAAGTTGTTTTGTGTTTAGAGTCGAGCCAGGACACTGGGATGAATCGCTGTCCGCAGACCAGTACGCAGTTTAGTTCTAAAGTCTACCTGGGGAATCCGAAAAGCAATAACAGTCTTAAAGAGTATGACGACCTCATTAGTGGTCCCTTAGCGGAATTTCTCACTCTGTCAAAGAAGATCGGGGGTGACGTCAAAGAACAGTCGGACTTAGTCCAAAAATGCTTTGTGTGCCAGCGCCAGATCATTGAAAATGCAGCACAACATGGTAAACCATCGGAGAGCCATCTGGAAGGTTTATTGCGTCAGTGTGGCGAGCCGGTAGCAGCTGTGGTACAGTATAAAGATAAAAAACGCAGCAGCCAG…	x
168	OON23758.1	1332	4598	ATGCGTGAAATTGTGCATATCCAGGCGGGTCAGTGCGGTAACCAAATTGGCGCCAAGTTTTGGGAAGTAATCAGTGATGAACACGGGATTGATCCGACCGGCACCTATCATGGGGACTCTGATCTGCAGCTGGAACGGATCAACGTCTACTATAACGAAGCCAGCGGCGGTAAATACGTACCGCGTGCGATCCTGGTCGATCTGGAACCGGGTACTATGGATTCTGTGCGCGCAGGCCCGTTTGGTCAGCTGTTTCGCCCGGATAATTTTGTATTCGGGCAATCGGGGGCCGGGAACAATTGGGCCAAGGGCCATTATACAGAGGGGGCGGAGCTGGTCGATTCCGTGTTGGACGTGATTCGCAAAGAAGCCGAATCATGCGATTGTCTGCAGGGTTTT…	x
169	OON17064.1	1344	4610	ATGGGCCAAGGTTACGGCAAGTTGCTCCCGTATCTGGATGCCGGTCCCGAAAATACCGAAGATAAACTGAAGAAAGCTTATAAACGCATTATCACAACGCTGGAGGTCCCAGTTAAATCGTCGATCGTGTGGAAACAGTTAGTTCTGGATCCCCGCAACGATCATAAAACCATGTCGAGCTTACAGGAAGCGGTTAACTTCATTCATGCGGGACGCGTGCAGAAACAGAACACTCTGATTATCACCGGCCAAGCGGATCAAGATCAGATCGTGTTTGCAACGGCTTATTTTATGGTGTTGTCCGGCTTACCACCTCATTATGCAGACTTCGCTGTTTCAAACGCCGTTAAGGACTTGGGCTGGAAATTAAACAAGCCCTATATGAACGCTCTGAAACTG…	x
170	OON17605.1	1344	4610	ATGGCCCGTTCAGGAACGTTAATTACGCCTTCGGGCTATCACCGCAGTTGGCGCGCGCTCATCGCGGCGAAATATAGCGGTGTTCATGTATCACAGAAAGCGTACATTCCGGGTGAAACGGATGCTGACCCGGCATTCCTGGAAAAATTTCCCCCCACGACGGTCCCAGTCTTTGAGGGCCAGGATGGCACCTGTTTGTTCGACGCGAATGCGATTGCCTATTATCTGGGGACGGATCAACTGCGCGGCGGACCTTTGGAGCACCTGGTGACCCAGTGGGTCAATTTCGCCGACAACGCGATCCTGCCCCCGGTTGCGACGTGGGTGTATCCCTGTCTGGGGGTGACGCAATATAACAAACAAAACACGGAGAAAGCTAAGAGTAATCTGCATGCGGTG…	x
171	OON16927.1	1353	4619	GACACACCGGCGAACTGCACCTATGAGGACGCGCGTGGACGTTGGTCCCTGAAAGTATGCCCACACCCGAAGGACTGTTCAGGATCGTATGTCGACCCGCTTAACGACTGTATCTTTTCCGCGGAGCCCCATGACGAATTCATTATCGATCTGCTGTATCCCAATCTGGCGGCGTCGGTAAAAGGTTATGGCACGACTGGGGCCTGGACCTTAATTTACAACCAAGGGTTCGAGGTGACCATCGCCCATCGTAAATGGCTCGTGATGTTTGATTTCGATGAAAGCGGTCGCTACTTTTGCAACCGTGGGCGCCACGGCTGGTCTCACGATTCACTCCTGCGTCAGTGGTGGTGGTTTGAGGCCACAAAACTGTCCGCGCCAGTGAGCTCATCTCCGGCA…	x
172	OON15490.1	1356	4622	ATGCGTGAATGCATTAGCCTGCATATTGGCCAATCTGGTGTGCAGGTGGGTAACGCCTGTTGGGAATTGTATTGCTTAGAACATGGTATCCAACCGGATGGTCAAATGCCCTCGGATAAAACGATTGGCGGCGGTGATGACAGCTTCGAAACCTTTTTCTCGGAAACAGGCGCGGGTAAACATGTGCCCCGCGCTGTTATGGTGGATTTAGAACCGACCGTGGTTGATGAAGTGCGCACTGGTACTTATCGCCAGCTCTTCCACCCGGAACAATTAATCACTGGCAAAGAAGATGCGGCCAATAACTATGCGCGCGGGCACTATACCATCGGCAAAGAAATGGTTGACCTGGTACTGGACCGCATTCGTAAACTGGCAGATCAATGTACTGGTTTACAA…	x
173	OON19238.1	1359	4625	ATGGCAAGTGGCCTGCGGGCAGAAAAATCTGGTTTCGCACGTGAAGTACAGGAGAAACTTAAAGGGAAATTTGATAATGTCCTGGCAGCCCGGACCCTGAAATGGATTCGCCTGCTGCCGGCCCCGGCAGGTATTCCGAATCATTTCACTGATGCAGTCCAAAAAATCCCGGCAGATATTGAAACCGTCGGAATGGAAGACTATGCCAAGTACCTGAACGATGGTCTTGTACTCGGCTATTTAATGGCTTGCCTGAACCCTAAAGTTACCTCGCAATTAGGTAGCGTTAAAACCTGGCAATTGGCAGATAACCCTGTGTTTGAAACCTCACGTCGTCGGGATCGCATCGGTCAGTTTTTACGTTTCCTGTCCGAATACGGTGTGGACGCGTCTAATCAA…	x
174	OON19532.1	1374	4640	ATGGTTGCGAAGGAGTTCATTGATTTCTACAACTCTATTGCGTATACCAATCGCGTGGCAATCGAGGATTTTGCTGACCAGCTTAATTTGTTCACGTGCATCTTATTCCTTATTACCGCGATTTTAATTAGCGCACGCCAATACCTGTTAAACGCGATTAGTTGTTACATCCCTGTGAAACCGGCCGGAGAAAACTTTAACAACTACCTGACCGATTATTGCTGGGTGCATGGCACCATCCCCCTGCGTGCCGACGAACGCACTCCGAGTACGGAACAGCACTGGGATCTTTACGACGCGACGCGCCGCATTACTTACTATCAATGGGTGCCGTTTGTGCTTGGCCTCCAGTGTATTCTCTTTTACATCCCTCACATCGCCTGGCAGGCGGTGTGTGCG…	x
175	OON20566.1	1374	4640	ATGTGTATTCGTTCCGATGGGGAGGTAAGTAATTACGAAGGTCAACCTTCACAAGTCCTGTTCACACGGAATTATCTTGGGCAGACGTCGTTCGATTTTCCAATGGACCGTAACTTCTTAACATGTCCGATTAATGTTTTGTTTCTGCTGGCGACGCTGTTTGGCTCCGGTGCCACCAAGGGACGCACCGCTTTAGAGATTGGCCAGACATTGCAGTTACGTCGCGATATGACCGAACATAACCTGAAGCCTGCGATGGAAGAAGTGAAAATGCTGTATCGTGACCTTTACCACGAATTGTCTGCGGAACAAACGGTGACTAATGATCGTCCGACCAACGTAATTAAAATTGCAAACGGTATCTTTCTGAAAGCCGGCTATGACGTCGATACTTTTTTC…	x
176	OON20807.1	1383	4649	ATGGTGCAGGAATTCAGTCATATTTGGCATGCCAGTAAACCTGGTGTGCGCCGCCTGGGAACTGGATTGGGGGGGGGCAGCACAGTCGGCCATCTCCTGGTTGGACTGCTGATCATCTACCGTCTGGCGCTTTTGATTTTTGTGTTTTCGGTTATCAAAGTTCGCAATCCACAGCAGACCGTTGCCTCTGTGGAGCATCTGCAGTCCGAAAGCCGTGTGTATCGTCGCGAAGAAAAACCATCCAAATTACAAGATAAGGCCCTGCTGGAAACCACCTATAACACGTTGCAAACTCGGTTGCGCCTGAGCAAACGTCCTGCCTACGTACCCTCCGTTGATAAATACATCAGCGCGATTGGCGCGCGCTGGGACGAACTGGAAAAAGCCGACCGTACCTAT…	x
177	OON23252.1	1392	4658	ACCACTGTTGCCCCAGAAACGCTGGGCAGTTCCACCAGCACTACTGGCATTCCAACCACTGAACGCACGGCAGGTGGTGTAGTCAACAATCTGTTCTCGAATACCGGAAACGAAGAGAACACGTCAACGCCGAAATCTAATATGACTACCGAAAAAACGGCCGGCGGTATGCTTTTACGCCATCGCGTCGCGATCAGCCAGGAGAGCTCCAAGGTTCGCGGTCGTATTATCCTGGCAAACACTCGCTTGGAAGGTAGCGATGCCTGGGGGGTGAATGCCGAGCAAGCAGAGGCTGCTTGTGAGCGCATCGCTAACTACCAGTCGCAAACAGGGGGGTCACGTAATTCAATCTTCCGTTCCTTCCTGCAGCAATTTATTAGCTTTGAGCGGAAAACTAGT…	x
178	OON22549.1	1392	4658	ATGCGCGAAATTGTTCACATTCAGGCCGGCCAGTGCGGTAACCAGATTGGTTCGAAGTTTTGGGAAGTAATCAGTGACGAGCATGGGGTTGACCCGACGGGCAAGTACCACGGAGATAGTCCATTGCAGCTTGAACGGATCAATGTCTATTTTAACGAAGCGTCTGGGGGGAACTACGTCCCGCGCGCCATTCTGGTTGACCTGGAACCGGGGACGATGGACAGTGTGCGTGCCGGCCCATTTGGCAAACTGTTCCGCCCCGACAATTTTGTCTTTGGGCAGTCAGGCGCTGGGAACAACTGGGCGAAAGGTCACTACACTGAGGGTGCAGAACTGGTGGACAATGTGTTAGATGTTGTTCGCAAAGAAGCAGAATCAACTGACTCGTTGCAGGGTTTT…	x
179	OON15830.1	1407	4673	AAAACTGAACTGAAGGAAGAGAATGATGTTGCGGTTTTGACGAAAGAGCATTTTGACCAGGTTCTCGACGAGTATCAGTATGTGATGGTGAAATTTTACGCGCCGTGGTGTGGTCATTGTAAAGCACTGCAACCGGAATATGAGAAAGCAGCAGGTATCCTGAAGAGTAGTGATCTTGATGTCTTGGTTGCGAAAGTTGACGCGACCGTTGAAACCGAGCTGGCGAGTGCGCATGGTGTGTCAGGTTATCCGACCCTGAAATTTCGTAAAAACGGCAGCTGGATTTCGTATAACGGCGAACGTACCGCGGAAGCTATCGTGGACTGGATCAAAAATCGTTCACAGCCGGCGCTCCACGTGATGAACACCGTGGGCGAAGTGGAGAATTTTGTTAAGTCA…	x
180	OON18177.1	1416	4682	ATGCTTTCGCGGATGATGCGTCGTGAATGTGCTGAAAATCGCTGGGCTTATGACGAACCGCTTCCGGTCTCGCGTTTGCTGTCGGTGATCTCCCTTAAGATGCAAATCCCTACCCAGCGTTACGGCAACCGTCCATACGGTGCCGGGATGCTGGTAACCGGCTATGACGCGTTGGGCCCGCATGTTTATTACCTGTGCCCTAGCTCAAATGCCTACGATTGCAAAGCGATCGCCATCGGCTCCCGTTCTCAGTCGGCGCGCACATACCTGGAACGTCATCTGGAGGAAATTAGCGTGGCCTCTCTGGATGAGCTGATCTATCACGGCCTGAAAGCGCTGTCTGGTACCCTGCCCAACGAAGTCGAAATTACCACCAAGAATTGTTCCTTAGGTATTGTG…	x
181	OON18828.1	1425	4691	CATGAACCACGCGAATTTACTGCTGACCAATTTGACACCCAGGTGAAGCAAAAAGAGTATACCTTGGTCATGTTTTACGCCCCTTGGTGTGGCCACTGCAAACGCCTGAAACCGGACTACGAAGCGGCCGCTAAAGTTTTACATGCATCGAAAGAGAATGTCCAGCTGGCACGTGTGGACTGCACGACTCAGGAGTCACTGTGTACGAAATTCGGGGTGGGTGGTTACCCGACCCTGAAATTTTTCAAAAACGGTGATCTCGTATCAGATTACTCCGGGTCCCGCGACAAGGATGGTTTGATTCGTTTCATGAACCAACGGAGCCAACCAGCCTCAAAATCGATCCTGAGCCCGGATAAATTAAAAGAATTACTCGACAGCGAAGCGGCACTCAACCAG…	x
182	OON23371.1	1428	4694	ATGGTGATTATTGAAGCTGAATGCGGTTATTACCGCAAGCTGGTCTGCTACGCTGCGTGTCCGGGCCGTACTCGCCAGCGCGAATGTATTTCCATCCATGTTGGGCAGGCGGGTGTGCAAATTGGTAATGCATGCTGGGAATTGTATTGCCTGGAACACGGCATCCTGCCGGATGGGCAAATGCCCGATGGAACCGGCGTCGGCCCACACGACGGGTACCACGATTCGTTTTTCAGCCAATCCGGTAGCGGTAAACAGGTCCCGCGTGCCGTATTTATTGATCTGGAACCGACAGTGATCGATGAGGTCCGCACCGGCACTTACCGCCAGCTGTTCCACCCTGAGCAGATGATTACCGGGAAAGAAGATGCCGCTAACAACTATGCCCGCGGCCGCTAT…	x
183	OON13836.1	1473	4739	ATGAGCGGCCATTCCGGCAGCTCCCATTTACACCCGCCGCCTCCGCCTCGCGAGCAATTCAGCTCTTCGGTGACAGACTTACGCCACAGTGACGGCAGTTCTATTCATAAACAACGCTTGCATTCGGAAGCCGACTCCAAAAGCACATTATCGTTGGCTAGCCGCCTGTGGGCCGAGAAACAAGTAATTCGCATTCATGTGTTCGGCCCGTCCCTCGCTACAACGAATGGAACCCTGTATAACTTCACAGCTAAATATTCCAAGTTTTATTGGCTGCGCAGTAGCTTAGGGCTTGAATTTGAAGGCATCGAACGCACCAACGGCGAGGCCCTCCTTTTAGCACCTTCCGAGATTCTTCTGAGCGAACGCGGCTTACGCCGTCGCTCTCGCACATTAGAC…	x
184	OON22988.1	1476	4742	GAACTGGAGAAAATTCGGCTCGATTCGCATGGCAACTTTGTTGACCGCCATGGCCGCGTGATGTTATTTCATGGTTTTAACGCCGTTACTAAAAATCCGCCCTGGTATCCGGAAGAAATGACGAACACCACTAAACTGAAACTGTGGCAGTCCTGGGGTATTAACGTTGTACGTCTCGGTGTTATCTGGACCGGCGTCATGCCGACGAAAGGGTATGTAGATAAAAACTACATGAAAAAAATCGGCGAAATCATCGACCTGTGCGCGCAATATGATATCTATGTCCTGATGGATATGCACCAAGATGCGCTGTCTTCCGAATTTGGTATGTATGATGGCATTCCGCGCTGGCTGGTCGACGAAGCTTGTAAAACGCCATGGTGGCTGCAGTATCCCTGG…	x
185	OON16463.1	1482	4748	CAGCCGATCTCTATCCTGTCCAGTGGCGCGGATGAAGAGAAAGCTGAAACGGCCCGTCTGAGTTCATTCGTGGGCGCTATCGCAGTGGGCGACTTAATTAAAAGCACCTTGGGACCTAAAGGCATGGATAAGATCCTGCTTAGCTCTGGTGATTCTGTTGTGGTAACCAATGATGGTGCAACCATCCTGAAGAGCATCGGGGTTGATAATCCTGCCGCGAAAATTCTGGTCGAAATGTCAAAAGTTCAAGACGATGAAGTTGGCGATGGCACAACCTCAGTTGTCGTGCTGGCGACAGAACTGCTGCGCGAAGGTGAACAGTTGATCGCGGCGAAACTCCATCCGCAAACAATCATTCAGGGTTGGCGCGAAGCCGCGCAGCTTGCGATTGAAGCGTTA…	x
186	OON20812.1	1485	4751	ATGACGGAAGGTAAGGGCGATCCCTGCCGGGTGGTTGAAGACTCATTTGGTGCGATTGAAGTTCCGCTCGACTCGTATTATGGCGCACAAACGGAGCGGAGTCGCCGTAACTTCAACATTTGTCTCCCGCAGGACAAAATTCCACTGAGCGTCGTCTATGCGTTGGCCATGCTGAAAGAAATCGCCGCTGGTATTAATTGTGCAAAAAGTCGCATTAGCAGTGATGAAGCCACCGCCATCATCGGCGCCTGCCGTGAGGTTTATAGTGGCAAACTTGATGACCAGTTCCCTTTGTCAATCTGGCAGACCGGGTCAGGCACACAAACCAACATGAATGTGAACGAAGTTGTTGCCAACCGTGCGACGGAGCTGCTGTGCGGCTCACGTACAGGCCAGCCG…	x
187	OON23283.1	1494	4760	GTGTCTGAATTAGTATCTGAGGAACTGCAGAATTTGCGTAAGCAGTATGAATTCCTGATCAATCGCAGCTTACAGCTGGAAAATTCCAATCGGACCCTGCAGGACAAAATCCGTGAGTACAAATCCTCCAACAAAAAGATGGTACGTGATCTGCAAGACCGGGAGGCGCTCCTGGAGAAACTGCACGAAAGCCATGCCCGTGAAAAAAAAACGCAGCGTCACCTGAGCGAACTTCAAGAAGAGCAGTCGCGGCTTGCGCGTGACTACGAGATTCTGCGTCAATCCTACCAACGTAAAGAGCATCAGTTAGGCGGCTTGTTCTCTGAACGTGCGGATCTGTACCGCCGGCTGGATGAAAGCGAATACGATAAAATTCTGCTGGAACGCCAGCTGGAGGCA…	x
188	OON16001.1	1497	4763	AGTTTCGCCATTTCCGCTAGTGGCTCAGAGAACACCGGTTCTGTGTATCGTGATGTTTGTTGTTGCGCGCTGGGACGGCTGTCCCGCGTTGTTTCTGATGTAGTTTCTCGCATGGTGGCTACGAAAGAGCATATCAACATTGTTGTGATTGGCCACGTTGATAGCGGGAAATCCACCACCACTGGTCATCTGATTTACAAGTGTGGAGGGATTGATAAGCGCGCGATTGAGAAATTTGAAAAGGAGGCCGCGGAAATGGGCAAGGGTTCGTTTAAATATGCTTGGGTGCTGGATAAATTGAAAGCAGAACGCGAACGCGGGATCACGATTGACATCGCGCTGTGGAAATTTGAAACCGCAAAATACTTCGTGACCGTGATTGACGCTCCGGGTCACCGC…	x
189	OON23885.1	1539	4805	ATGGAGTGTTCAGCTGCCACCCGCCGTGGCCTTATCATTGGAGCGACGGTCGTAATTGCGATTAGCGCGGTTGCGCTGATTATCGTGGCGGTCTTGTATGCGCTGGCGTCGAATGTGGGCCTGATGCACGCGGTTGTCTTAGATGCGGGTTCTACGTCCACTAAATTGAACCTGTATGAGTGGGTGGATGATCCGTTTCGCACTAATGCTCAGGTTAAGCAGATTGCTGATAGTCGCGTCCGCCCGGGCATCAGCGCCTTCGTCGATCAACCGTTTGAGGCCTACAAAAAACTGGAGGAACCTTTGAAAGCTCTCGTGGCGAACTTATCTGAGGAAGAACGCAAAAAAACGCCAGTTTACCTGGCAGCGACTGCCGGAATGCGTCTTAAACTGCTGGAA…	x
190	OON18049.1	1563	4829	ATGCCTCGTCTCCTGTCAACTTCAAGTCAGCTGCGCGCGGGCACCCCAGAATTTAGCAGTATCTTGGAAGAACGTATTTTGGGGCAAACCGTGCAAACAAATTTAGAGGAAACCGGTCGCGTCCTGTCCATTGGCGACGGCATCGCGCGGGTATACGGCCTTAAAAATATCCAAGCAGAGGAAATGGTCGAATTTTCAAGCGGTTTAAAAGGCATGGCTCTGAACTTAGAAGCGGATAACGTGGGCGTGGTTGTATTCGGTAATGACAAATTAATCAAAGAAGGCGATGTGGTTAAGCGCGCTGGGGCCATTGTAGACGTACCGGTTGGAGAAGAACTTCTGGGACGCGTTGTGGATGCATTAGGAACCCCGATTGACGGACTCGGTGCCATTAATACC…	x
191	OON18176.1	1566	4832	ATGGCAAAAGAAGATAACGCTGTTGGAAGTCCGTCCATGGGTATCAGCAAAAAGCGCTCCAATAACCCGACGCTCCGTTTAATCAAAATGAACCGCCCGGAGGCAGTTAGTCTTACCCTGGGGTTCCTGTTCGCCATCCTGTCATCCCTTGCTTTTCCCGTGTTTGCCATTTTGTATTCGGAAGTCTATGACGGCTACTTTTTTGGCGTGGCCGGAGAACGGCTGATTAAACGCATTCGGGGACTCCTGTTCGAGTCGATCCTGCAACAGGAAGTAGCCTGGTTTGACAGTCGTGAACATCAGCCCGGGTACCTCACTGCTCTGCTTGCGACCGAAGCAACCAAAGTGAGCAAATTTACGGGCGCGCGCCTTTCTAGCGTCCTGGAAGCGATCCTGATC…	x
192	OON16694.1	1569	4835	ATGAAGAGTTTGCGCACCGTCTTCTCTGTGGCCAAACTTCTGCGTCCGAACGTCGGCATCACCGCGTACGTAAAACCGTGCGCCGTTTCTAACTTTATTAACGGTCGGGGCTTCGCAGCTCAAGCGCCGGCCTCGGCGACGCCAGTGGCGGCTCCATCTACTGGCCGCGTCATTGCTGTAATTGGCGCCGTGGTAGATGTGCAGTTCGACGAAAATCTCCCACCGATCCTGAATGCACTGGAAGTTAAGGGTCGCACCCCGCGCCTCATTTTAGAAATTGCCCAGCATTTGGGTGAGAATACCGTCCGCACTATTGCGATGGACGGTACTGAAGGCCTGGTTCGGGGTCAGGAATGTGTTGACACCGGAGGACCGATTACGATTCCGGTCGGCCCAGAA…	x
193	OON23370.1	1575	4841	ATGCCTCTTGTGATTACTAAAGGCTCCGGTTTCTTAACGGCTCCCCTGGCCCGGTATTTTGTCTGGCATTGGCAGAGCGATGAAGCCGAAAATTTAACCTCTACGACCCAGACTGACGGTGACGCCAAAATTGACCTGGAGCCGACTCCGTCTAAAAAACCGAATCAGACGAAACACAACGCCGCGCTGCTGGTTACAGTTGTTATTAGTAGTTGCCTGACAGAGCGTGAATGCATTTCAGTTCATGTGGGCCAAGCGGGCGTTCAAATGGGGAATTCCTGTTGGGAATTATATTGTGTCGAACATGGGATTCAACCGGACGGTACCATGCCAAGCGATTCGTCTATTGGTATCTGTGATGGTAGTTTTAACACGTTTTTCAGCGAGACGTCCAGCGGC…	x
194	OON18703.1	1602	4868	ATGAGTAGCGCTCGTTGGCTTATGGCCTTTTGCTCTAAAACTACGCAACTTGGGTCGACCCGCCTGAGCACTCCTTTATTCACCGCTCCTCTGAGTAACTACAGCACTGAGGCGGATGATATCCCGTTCCATGTTATGGTTGAAGGCTTTTTTAGTAAAGCCAGTGCGATGGTCGAACGCAAGCTGATTAAGGACCTGAAAGTGCGTCTGCCAGAATATGAAAAATCCAAAATCGTGAAAGGTACCCTGGGTATTCTGAAACCATGTTCCCGCGTCTTTGAAGTCAACCTGCCGTTCCGCCGTGATGATGGCACTTTCGAGATGGTGCAGGGGTTTCGTGCACAGCACTCAGTTCACCGCCGTCCGACGAAGGGTGGAATCCGCTATTCCCTGGATGTG…	x
195	OON19150.1	1629	4895	ATGGGGGATTATCGCCGTGTTGTGTATCCTACGAATAGCAAAGGCCAGGTATGCGGTCGTGACGTGCCGCCGTTCCTGTACTTTTTTGACTTATCGCTGTGTCTGCGGATGGCGCCCGTGGCGGTGTTTACGGGTTGTCCAACCCCCCAGGTTTGCGTTAGTAGCTGCCCCGATTATTACTGGTCATGGAAAAGCCCATATAACACCCCTAATCCGTTGTCCGCTCGTGAACTTATGATTTGCCTGGACGGTAAAAACGCCACCGATCCCGAGTTCTTTCATGTGCCCATTGATGACCTGGTTCGTACGCGCAAGTGTGCACCATACACCTTTAACTCGAAACCGGTATTCGGTCGTTGTATGCCATCGCAGATTAACCGCTTATTGTCTAATGGGACA…	x
196	OON20109.1	1641	4907	CATCAAAGTAGCCGCGAAGGAGAACACGAGGATTATCATACAGCACACGGTGGTGGTTCTTCTCTTTGCTGTTCGGGCCAACACCAACCTGGCGAGTCGAACGGTCATGGCGGTGGTACTGTAATGAACCCGACGCATCACAACGACCACCACAAATGCGGACACAACAAAACCGAAATTAAGCCAGATCCGAAAAATCTGGCCGTGATTTTGACGATTGAATATCTGCCGCCGGAGGTGTGTACCAAATTGCAATTTGGTCTGAACAAAGAGAAAACCGCGGTTCAATATGAAGAGGTATTAATTCGTTACCGTCGTCTGCATCGTGCGATTCTGCCCACACTGGCAGAACACACCGCTCTGACCAGCTCACTGCACATGACCACGTTTAGCATCACT…	x
197	OON22593.1	1662	4928	ATGCAAAAAATTAAAGATCTGAAAAAAGCACAACTGCAGAAATCTTTAGAAGATATCAAAGCTAATTTAACCGATTTAAAAAAATCCAGCGATGAACTGCTGTCATTGACCGAGCTGTCCTTGACCGAGCTCCAGGATAAACTGAAACATAAAGCGGCAACCCCGCTGGATCTTCTGCACGCATTCCAATTAAAAGGGCTGAAGCTTCAAGAAAAAGGAAACAGCGGTATTTGTCAATTTATCAACGAAGCTGAAGAGCAGGCCAGCCAACTGACGGAAAACCGCCCGTCAGTTAAATCTGAGCTCTTTGGCATTCCCATCAGCGTCAAAGAGCTGTGCTCGGTTAGTGGATATGATGTAACCTTCGGCCTGTGGAAACTCTGTCAAAAACCCGCGAAG…	x
198	OON21514.1	1671	4937	ATCTTTTATCGCTCGCCAGTGCGCCAAGCCGGCGTACCGTTGGTAACTCGCATTGCGAGCTTGTCATACAAAGCAACGAATGAACCGTTTCTGCAGTACAAACGCGGATCTGCGGAACGTCAGCAGTTAGATTCTACAATGCAGTCGATGCTGAGCCAGGCGCCGTTTGAAGTACCTTTATGCATTGGCGCTGAGGAACTGACAAGTAGCGAAGCTAAGAAACAAGTACTGCCGTTTGATCATGGTCGCACCTTGGCGAACTACTATTATGCAACGGAGCAGCAGATTGATCAGGCGATTGCGGTTGCGCTGAAAGCCCGCCACTCGTGGTCTCGCACCAGTTTTGATGAACGCGCTGGCATTTTCCTGAAAGCGGCCGATATCATCTCCGGGAAACGC…	x
199	OON20381.1	1683	4949	ATGGGTGACAGCAAATTTTTAGATGACTGTAGCGTGCTGGTTCTCGGTGATAGTAGTAAAGTTGGTAAGCTGCATGAAGACAACAAACTTCTGGAAACAGTGCAGCTGAATAAATATGATTATGATCTGGTAGTCATTGGTGGAGGCAGTGGTGGTCTGGCCGCCTCCAAAGAAGCGGCGAAATTCGGTGCAAAAACCGCTGTACTCGATTTTGTAAAACCTACTCCGAAAAATACCGTCTGGGGACTGGGTGGCACCTGTGTGAACGTCGGTTGCATTCCGAAAAAACTGATGCATCAGGCAGCGCTGCTGGGCTACTCTTTAGATGATAGCGAAAAATTTGGTTGGGACGTCAAAAAAGACGAAGGTAAGTTAGTCTGTTTTGGGAGTGACTTTCTC…	x
200	OON14610.1	1689	4955	ATGAAGCTGTTGTCCAACTTAGCCTCCAAGCAGCACGAGACTCTGGTCCGCCGTCTGAAACGGGAAGGTACTGTTTGGGAAGATCCGGACTTCCCGGCCGATGATAGTTCGGTAGGGATGAGTAAATTGCGCGGGAAGTTGGAATGGAAGCGGCCGAAAGATATTAATCCGCGCGCCGAATTTTTCGTAGGAGGCGCATCTCGTTTTGATATCGAACAAGGCGAGTGCGGCGACTGCTGGCTCCTCGCCGTGGTTAGCAGCATCAGCTCCTACCCTGCGTTATTCCAGCAGGTGGTTCCGCCAGATCAGCCAATGCGTGGTGAAGACTATGTTGGCGTGTTTCGCATGCGTTTTTGGCAGTTTGGTCAGTGGGTAGAAGTTCTGGTGGACGACCGGTTA…	x
201	OON22652.1	1701	4967	ATGTCGTCTGACAAAGGCACAAACGAAGCGACATTCACTTATGCTACAACCGATAACCAGACGATCGAAGCGGCGCTGCAGCAGCATCCGGTAACGTACATCTGTATTCCTTCGGGCACCGAAACCATTGTGGCGGAAAACAAGTATTTGATTCTGGACGACTCAGAAACTGCTACGAATTCGAACCTTAAAACGACCGGTGAGGACAAAGAAGAAAAATCGCCGAAACAAAACTCTATTATTACTGTTTTTACCATCTGGAATACCATGATGGGTACCAGCGTTTTAGCAATTCCCTGGGCCCTTGCTCAGGCTGGCTTCGGCTTTGGTATTTTTCTTATCCTGTTAGTTGCCGGAATTGCAACCTACACAGCGTACTTGGCGGAACGGATCACAGGC…	x
202	OON16184.1	1746	5012	CAACAGACGGAAAACACGGTCACTAAAACAACTGTTACGAAGGACGGTGAGGTTAAACTGGAAGTCACCTGCATCGGCGATAAACGCGACTTTTGCAAGGGTAAGCCGCAAGGCTTCGAATTCAGTGATGGCTGTCGCCCATGCCAGTGTCAGCCGTCGGATGCTTTTTGTACGAGCCAGGACTGTGAAACGCTGGTCGATCCGAAGACGGATCCGGAAGAATACTGTAGTAATATCATGAAACAGAACAGTGAAGCTCTGCGTCGCATGAACGAAGGAAAAGCGACCGAAACGACGGAACAGAAAAGCGAAGGGCCTGAGAATATGAAAACCCTCAAGAACAATGAACCCCAGGCGACCGAGAAAGCTAATCATGTTCCGCACAGCAAGACTGAAGAT…	x
203	OON23650.1	1767	5033	ATGCGCCGCGCTAGCTCTTCTACCGAATTTATGAAAGCCACTCGCCTCCTGGTGAAAGAGCGTATCATTGAGCGTGACTGGTTTTCGACGGCCGTGATCTTGGCCGCGGTCCTCCGGGCGGCGGCGAGCCGTCAGCTGGACAAATGGAAAGATACCAAGGATGGCTCACGTCTGACGGAGGGCCAGAAGGAACTTGGGGTTACCTGGACACTTGCGATCACGGTATTCCTGACTTGTTTTGGCTCATCGTTCATTATTGGATATAACATCGCCATTATCAACCTCCCCGGGACGTTTATTAAGAAATTTCTTCAGGAAAAAATTCTGAATAACTCCACGGGTAGCGGAATTGTGGATGCCGAGTTCCTCTATGCACAGGCGAGCACTGCCTTTGTGGTC…	x
204	OON14832.1	1779	5045	ATGAGCGTGTCTCGCTCGGTTACCGGCGACTCAGGCGTGAACGCCCAGGAACAGGGAATCTGCGCAATTACGGTCCCGATTAATGTATGTAATCAGTTGAACAGCAGCGATCACGATTGTTTGGTTCTGGTTACCGATGACGTTTCAATTCTGCCGGCAGAATTTGAGCTGATTAGCCAGTGCCTGTCAGCGCAGAATAGTATCGTACCAGAGTTCCATAGCGGGGTTCACTTAATTTACTGCGAATCCCTGCCGAGTAAGCGCATTGTTTTGTCCTTCACGGGTTCGCTGGACCGCGATTACGATGACATTCGTCGTGTGAGCGAGGCTGCGCGGGATGGCATCAGCCACGCACTGAAAATTGGCTCTATCCGTCCTTTACTGGCCCTGACTCCGCTG…	x
205	OON20389.1	1857	5123	ATGTCCCTGCCAGCGAATTTAGAAAGTGCGATTGCAGATTTACCCCCGAACGTCCGCGCATACGTCAAAGAGAAGGCAATCTGGTGTCAGCCAGACAGCATTCATATTTGTGACGGTAGCGAAGCGGAAAATAAAAAATTCATCGAAGAGCTGGAGAAGAGCGGTGCGATTCACCGTCTTAAAGCGTACGATAATTGCTGGATCGCTCGCACGGACCCGGCCGATGTGGCCCGTGTGGAGTCGAAAACCGTGATCTCTACTCCTGACCAACGCGCTACTGTCCCCAAAGTGAAAGAAGGCGTTAAAGGAACGCTGGGTATTTGGATGTCTCCCGAGGATTTACAGAAAGCCTTTAACGCACGCTTCCCTGGTTGCATGAAGGGACGCACCATGTACGTC…	x
206	OON13613.1	1869	5135	ATGAGCCTGGAACTGGTGAATATTATTCCGCCTTTGCCGCGTGTTGTGCGGGGGAAAAGTGTTGTGTTTGGGGAAGATCCGAAAGGTAATTACGTCCTTTATGGGAATGGTAACTCCGTTATTATTCGTAATCTTAAAGATGTGTCCAAGAACGATATGTACACGCAGCACTCGGGCGCGGTTAACGTGGCAAAATACTCCCCGTCAGGTTTTTACATCGCGAGTGCGGATAAATTCGGAAAAGTTCGTATTTGGGATACCGTAAACGCGGAACATGTCCTGAAGAACGAATTCCAACCGTTCTCCGGTCCTATTTGCGATTTAGCCTGGACATCGGATAATCAACGTATCATCGTTGGCGGTACGGGCCAGTCTCAGTTCGGCGCAGTGTTCAATGCC…	x
207	OON16932.1	1878	5144	GAAGAGAAGAAAGAAGATTATGGGACCGTAGTGGGAATTGACCTGGGGACGACGTATAGTTGCGTTGGCGTCTTCCAGAACGGACGTGTGGAGATTATCGCAAATGATCAGGGTAATCGTATCACCCCTAGTTACGTCGCTTTTACGGCAGAAGGGGAACGCTTGGTAGGTGATGCCGCCAAGAACCAATTGACCACGAACCCGGAGAATACCATCTTCGACGTGAAACGTCTGATCGGTCGCACTTTCAACGAAGAAAGCGTCCAGAAAGATATTAAACATTTCCCGTTTACAAACGATAAGCCGTACATTCAAGTTAAAGTCGGCAGCGAAACGCGTACCTTCGCGCCGGAAGAGATTTCCGCAATGGTCTTGGGAAAAATGAAGGAAAGCGCCGAG…	x
208	OON14523.1	1944	5210	ATGCCGGCTGTTGGCATCGACCTCGGTACTACATATTCTTGCGTTGGCGTTTTCCAACACGGTAAGGTCGAAATCATTGCGAACGATCAGGGAAATCGTACAACTCCAAGTTATGTGGCCTTTACGGATACAGAACGCCTGATTGGGGATGCCGCGAAAAATCAAGTGGCGATGAACCCAAATAATACGGTTTTCGATGTGAAACGCTTGATCGGCCGCCGCTTCGACGACCCAAGCGTGATCGCTGACCGCAAACATTGGTCATTCGAAGTTGTGCAAGAAGGTGGCAAACCTAAGGTACGGGTAGAATATAAAGGAGAAATGAAAACCTTTTCCCCAGAGGAAATCTCTTCCATGGTACTGACTAAAATGAAGGAAACCGCCGAAGCCTACTTGGGT…	x
209	OON21679.1_C	1947	5213	ATGGCGACCGAGGTGGATGCCGGGGATAACGGACTTACTCAAGAACAATATGATGATCTGTGCAAGCGCTTTAGTTACTTGAGTTCAAGCCATTGCTTAGCGTGGGGCGACATTAAGGATGCGTTGGACTTGTTGCGTGTACCCCTTGCCGGTCACGAGTTACGCGAGTTAACTGGTACGCCTCAACAATGGTTGACTATGGACGAGTTCGCACACTTATACTCTCGCGCCCGCGATCTTAAAGACACGGCAAAGAACATTCGCAAAGCATTACTCCTGAAGACGGTCACGGATGTTAAAGCCTTCACATCTGATAAGGATGCCGAGGTCCGCCATTCGGTGTCCAAAGCAGAGGAAGTGGGCTTCACGAACTGGATCAATAAGCGTCTTGCCGGTGAT…	x
210	OON22441.1	1971	5237	ATGACCGAAATCAAATTCGTGGCGGAAGAGACCGATCTCCATTTGCTGGAGTGCCGCAAAAACAATTTCGAAACCGAGAACATCCTGCTGCTTCTGACTGTGGGAGTCGTGGAAACAATTGCGCCAAGTGCAAACCACGGTGTTACCGAAGCTGCCAGCCTGAGCGAACCCCAGCGCCGTAAGCCGAAACTGGTCCTGTTAAAACCGGCTCCTACGAAGTGCAAGCTTCCGAGCCCAGCCCCACAGCAAAGCCCGGACAAAATTAGCCCAAACTTAGACAAAAGCACCTTCGTCAAGCCAACCCCCGCGACTACCGTGAATATTAACAACCCACAGACTGTTGATCAGATTGCACATGAACTGGCGCACAACGATGCGCGTCCTGCTACCTGGGCAGAT…	x
211	OON17288.1_C	1989	5255	TCGATCAGCAGTCTGGTGGCGGGCATTGACGGCAAGGCGAAAGAGGGCGAGAGCAGTGGCTTAAAGAACACCGTCCACGTGGTTGTGAATGAAACCTCACTGTTTCTCAAAGATATTCCGGTGCGTGGACGTCGTGTGACTACCGATCTGTTGGTGTACCTGCAAACCGACTTGACCCGGAGTCTGTCCAAACTCGTGAAGGACATCTTGAAAGAGCTGCTGGTTCGCTACAACGTCCGCAAATTAATGGATGAGGCAACCACCCTGAGTAGCGGCGTGTCCCGCCTTCAAACCTTAATTGACTTCGTCAAGTCAACTAAGACTGAAATTGTGAACGGCATCAAGGAGCTGAAGAAGAAGATGGACTTACTTCAGAAGAAGTTACAAACCGACATGGAG…	x
212	OON22569.1	2034	5300	ATGGGCCTTTGGACACGCGATAATGCTCCAGTTCGCGAAGCCAACCTTTATGGTGTTCATAATTTCTTCATGGGTTTGAGTTTGGATGGCTCGGCGTTCGGTGTGTTCCTTCTCAACAGCAACGCGCAAGAAGTTCTTTTAACCCCTTTGCCGGCTATTACATATCGGGCGATCGGGGGCATCCTGGACTTCTTCATCTTTACTGGCCCGAATCCTATGGATGTGACCGCCCAATACCTTAGTCTGATTGGTCATCCACTGCTGCCACCGTACTGGTCCCTGGGTTTTCACTTATGCCGCTATGGCTACCGTGACAGCGAGGAAGTGGCCAATACCGTCGAGCGTAACGTTCAAGCGGGGATCCCGCTGGATGCGCAGTGGATTGATATCGATTACATG…	x
213	OON23076.1	2106	5372	ATGGCGGATCTGTCGGTGTTAGCTCACGGAATCCCTCTGAATCCGCTGCCGGCCTGGCGTCCTCGTGATCCGAACATCGCGCACGCACCGGCCTTAAAACCGCAGCTGACGCAAATGGAAAAACGCATGGCTGTTGCTAACGCTCTGCGCTATATTCCGGCGAAATTTCATGAAGAACTGGCGACCGAATTCGCAGCGGAACTGGCAACCCATGGTCACATTTATATGTACCGTTTCCGGCCGGATCCGATTCTGCTGAAAGCACAACCGGTAAGTTTATATCCAGCGACCTGCGTGGAGGCAGCCGCCATTATGCTGATGATTTGTAATAACCTGGATCGCCAAGTTGCCCAATTTCCGGACGAACTGGTAACTTACGGCGGCAATGGCCAGGTCTTC…	x
214	OON21890.1	2118	5384	ATGGAAGCTCTGCCCGCGTCGTCTATGGAGGTATCCGTTGGCGGCTATAACAATAAAGAGAACCACGCCACGGATATGCACGTGCAACAGGGGAAAATGTTCAGCTGGAACGCCTCTCAAATCGCTGGCACGCCGGCGAGTGAGGCTGCTATCCAGCCTACTCAGCGTCAACATCCGTATTACGCGGCGGATTTTGGGGTCCTGCGTGGTTCAGGAAGCCATCCGTCACCGAAACCGCCGCGTCCGACGTCGCCACCGACGCTGTCTCCGCTGGATTACCAGCCGTACCATTCGGAAGATGGGTTATCCCAGAGTGATATCGTGCAACGCCGTCTGAATCTTGTCAATGCAATGACCCCGAGCGGGTCTGAGGTGAACGTACATGTGCGTGGCTCGGTT…	x
215	OON21719.1	2160	5426	ATGCAGGTTGAGCCTCTCAAATCCCTGCAGCAGAAAATCATTAACGATGAAGCTAACCGTTCTTTCACTAAAAAACACTTAACGAATCGCATTGTTGATCAGTACGCTGACAAAAAAACTTCTTTCGGCGGCAGTCTGGCGCAATGCGTCTCTCATAATGCGCGCAACCCGCGTTGTATTCTTCCACGTGCCTGCGACCTCGATGCCTACGAAGCGTTCCGTGAATTTTTTGACGCGGTTATCATCGATTATCATAAGGTCAAAGGCGACAAAATTACCCATCCTAAAAGCAATTTTGGGGACTTGAATAGCCTGAACTTCAAAGATCTGAACGCCGATGGAAACATGGTGGTCTCAACGCGCGTCCGTTTGGGCCGTACAGTCGCAGGCTATGGCTTT…	x
216	OON20055.1	2205	5471	ATGTGCGAGGAGGTGGACATTAACTGGGATAATATTCAGAAATATGCTGGTATCGCGAACGTGCACTTAAAACACGCGGCGGACTACCACCGTTTTTACTATCGCACCAAACAACTGAATGTAAAAATCCAACAGACGCGTGAAGAGGTCTATAACGTGTTCCGCATGCAGAACTGGGAACACTGCGATGGTGTTCCGAGCGAAGCAAGTCGCCTGAAAAATATCCTGAAAAAAAGCCTTGACGAATTTGAGTATTATGCACGCGAAGCGGAGAGTCTCGCGGCACAGGCCCATACGATCGTGCCGATTTATATGCGTTCACAGCCGCTGCTGACCGAAGTGGAAGGGGTGATGTTGTGCGACTATGATGTTGGTGAGTTCAGCTTCTTAACCGGTGAT…	x
217	OON22462.1	2256	5522	ATGAGCAAATTCGATCGCGTGGAGTTAGATTACCATAAATTAGAACACAACATCGGCATTTATGTAGTCGTATTCCACAACCCGCAGTTTTTAAGTAAAGAGATCAAGCGTGGTGCGTCGTATCTGTTGCTTCGTCCGGACCGCGTTGCCATGCAGGACGCAACGGCGCAGATGGCAATCCTTCAATTTGTGTCCAGCGGTCTCCCGCGTGTGGCCGTGCCCACCACCGTACATTGCGATCATCTGATTGAAGCACGTGATGGAGCCTCCTCCGATCTGGATCGTGCTAACGTTAGTAACAAAGAAGTATACGACTTTCTTCAGAGTGCCAGCGCCAAATATGGTATCGGCTTTTGGAAACCCGGATCCGGAATCATTCATCAGATTGTTCTGGAAAAT…	x
218	OON22327.1	2259	5525	ATGAGCGAATCGAGTGGCCGCAGCAAACAGAGCTGCTTGGCCTGCTGCGAGAATTACCTGGATACCGTTCGGGTTGGGGTTGTGCGGAAAAAAGCGCTTTCAGCCGATGTGGAAGGTCTGCTCAAAACCAGTTTACGCCGTTGCCTGAAAGCCACCGATCTGGTTGCGTATGGCCTGGGGATGCTGATCGAAGGCGTCGAACAGGGTGAAGTTGAATGGGAGGTAACGGGTTCGAGTTTAGCGAAAGATTATCTCTTTGCGCGCATTATTACCTTGCGCAGTCGCGATTACATCCTTTTTACCTTGGGCTCTTCTGATCTGTTTTTAGCATCCATGCTCGGTGGAAGCATTTACGTGCTTACCGGCGCCGTTATGCAGAAAAAAACGGGTCCCTCAGTA…	x
219	OON20739.1	2328	5594	ATGGTGATCCAGGAAGTTTCGCAGTTGGAAGTTCAGGTGTTCGAATGGGCTCGTCAAAACCGCACCGACATGCTCAAGATTCCGTTACAGGATCATAAAGTAAACGTGAACATTCAGGACAATTTTAACCGTACTCCCCTGCATTTTGCGGCCTCAAGCGGTAACCTGGAAACGGTGAAACTGCTGATTCAATATCGCGCCACCATTGACGTTATGGATAAATTTGGGATTACCCCACTTATGTGGTCCGTTTACAACAACCACAAAAAAGTTAGCATTTATCTTCTTGATAATGGGGCAAAATATACGAAACTGACTAAACAGGGCCAGACGATTATTCATTTTGTGGCGGAGGCAAATGCGATTGGCATTCTGAAATACCTGTACCAGAAATACCAC…	x
220	OON21817.1	2382	5648	ATGCGCCGCCAGGAACGCGAAGCACTGGAAGAACGGCAACGTCGCACCGAACTGGAATTTGCCCATCGTCTGATGACTAAACCCGAAGAAATGGCCAGTGATCTGTGCCGCGTCGAGTCGGAACCAGACTTGGTGCAAACCATTTGCGCTCCGAATGTTTTCAACAAAGATGCCATTAAACTCGACAAAAAACTTTATCAAATCGATGTCGCGAACGCTCGTATTAGCACATTGAGCCGTTTAAGTGGTACGGCCATTTTGGTTAAAGACTACCAGGCCCTCGAGTTTCTTGAAAAAATCACACAACGGATCCGTAAACAGAACGTTACGCTGTTTAAAGAAGCAGATAAATACCTTACGCAGTTTAAACGGGATCCAAATCTGTTACTGAACGATCCG…	x
221	T265_10096	2424	5690	GATCCGTCATGCGGCCTGCACTGCACTGAATCATGCTGCGAAATTAGTAAAGGCGATTTCCAGTGTTGTCCGTTTGTTAATGTCAGCACCAAAGATGTTCACCGCGTTTTTGTAGTTCAAATGGAAGACTTGGCAGCCCTGAAAGGCGCCCGCGTGATTTTGATGGCATACCACGTGCCGAGCAAACTGGTGCATGACGATGGTTTCGGACAGCTGGACCTGAACAAGCCAGATGTGGGCACTCCAACCCTGTGTCCTGACAAAAAATATACCTGCCCGAACAACTCAACCTGTTGTTCATTAGATAACGGTAGTTGGGGTTGTTGCGATCTGCCGAACGCAGTCTGTTGCGGTGATGGTCTGCATTGCTGTCCACACGGGACCGAGTGCAACGCCCAA…	x
222	OON18608.1	2520	5786	ATGATGGATATGAAACGCAATATCCGTAATATGTCGGTTATTGCACATGTGGATCATGGGAAATCCACCCTCACGGACAGCTTGGTGTGCAAAGCGGGCATCATTGCGGACTCCCGCGCAGGCGACGCGCGCTTTACCGACACACGCAAAGATGAACAGGAACGTTGCATCACCATCAAGAGCACTGCTATTTCACTGTATAATAAGATGAGCCCGGAGGGTGCCGAAATGGTCAAGGCGGTGCAGCCAATCGCGGTGCACCCTGATGGGACAGAGGAGCATGGCTTTTTAATTAACTTAATTGATAGCCCGGGGCATGTAGATTTTTCGTCTGAAGTTACGGCGGCGCTCCGCGTCACCGATGGGGCCTTGGTTGTGGTCGATTGTGTGAGTGGTGTG…	x
223	OON22144.1	2529	5795	ATGGAGATCGCAAAGCTGCGTAAAGACTTAGAGAATGCGAACGCATCCCTGGAAATGGCAGAAACCTCCATGCGGCGCCGCCACCAGACTGCTCTCAATGAACTGGCAGCGGAAGTGGAGAACTTACAGAAACAGAAAGGTAAAGCGGAAAAGGACAAAAATTCCTTAATCATGGAAGTGGATAATGTCCTGGGACAGTTGGACGGGGCCTTAAAAGCCAAGCAATCAGCCGAGAGCAAACTCGAGGGTTTAGATGCTCAGCTTTCTCGTCTGAAAGGCCTGACGGATGATTTGCAGCGCCAACTTAATGACCTCAACGCGGCTAAAGCGCGTTTGACGAGTGAAAACTTCGAATTGCTGCACGCAAACCAGGAATATGAGGCCCAGGTGCTGAATTTA…	x
224	Ov-M60-1	2595	5861	GAAACACCTAATGTTGCCCTCAATAAAGAAGTTGTGGGATCCGGTAAATGGCAGCCATGCGCAGTCGATGGAAAATTTCATACGACCTTCGCGCCGAGCGCGGTGCAATTTCCTTATTACTTTGTCGACCTGGGCGCAGTTTATAATCTGACCTCAATTAACCTGTTCTGCCAGAACGAAGGCACATTTTACGACCAGGGCGTTAACGTGCCATTTGATGTGCATACGTACGACCAGTTCATGTCGGAATGCGGGTACGAACGCCACTATCCTTGGGATGTGTTAGCAAAAAACCTTACATTCAAGCGCAAAGGTGAAGAGATCGTCCTGCGCCCGGAAAAACCGGTGCAGTACATTATCATCGGCCGCCAGAACGATATCTATCCGCGCAGCGTTCAA…	x
225	Ov-M60-2	2595	5861	CAGTCAGTGAATGTGGCGCTGAAAAAACCCCTTATCGGCTCCGGTAAATATTTATGGAAGGCGACTGACGGCAAACTGGACTCCACCTTTAGCCCCTATTCTGTTGACTTCCCGTACTATTACGTGGATCTGGGTGCTGTCTATAACCTTACCTCCATCCACCTGTATGGCCAAAACGAGTGGAGCTTTGACATGCAGGGTATTAATGTGCGTTTTGATGTTCATACCTTTGGCAACTACATGTCACCCTGCAACTTTCAGAGTCACTATCCGTGGGATCTGCTGGCAAGCAACTTAATCTTCAAACGTAAGGGCGAGAAAATCGAACTGAAGCCTCAGAAACCGGTACAGTATATCCTGATTGGTCGCCCTAACCCTAATTACCCCAAAAGCGGCCGG…	x
226	OON17216.1	2601	5867	CCCAATGTAGCCCTGAATAAAGAGGTTGTCGGAAGCGGGAAGTGGCAGCCCTGCGCGGTTGATGGTAAGTTTCACACCACCTTTGCTCCGTTCGCTGTTCAATTCCCGTATTACTTTGTGGATCTTGGCGCCGTATATAATTTAACGTCCATCAACTTGTTCTGCCAGAATGAAGGTACATTTTATGACCAGGGGGTTAACGTGCCATTTGATGTGCACACCTACGATCAATTCATGTCCGAGTGCGGCTACGAACGCCACTACCCGTGGGATGTCCTGGCAAAGAATCTTACCTTTAAGCGCAAGGGTGAAGAAATCGTTCTGCGTCCTGAAAAACCGGTCCAATACATTATTATCGGGCGGCAAAACGACATTTATCCCCGCTCCGTTCAGCCGATT…	x
227	Ov-M60-3	2622	5888	GAAGATGCTCCAGAAAATGTGGCATTCCAGCGGAAACCGGCGGGGGAGGGTCGCTGGTTAGACTACCTGACCAATGGCGAACTGAACCAGCCTTTTGCCCCGTGGCCGATCGAGTTTCCTTATTATTATGTCGATCTGGGCGGTATCTATAACCTTACGTCTGTGAATCTGCACGCCCAAAATGTCTGGAGTTTTTATGATCAGGGCATCAACGAAACGTTTGATGTTCATACTTACGATGAGTACATGCCCCCATGCTACTTCCGCAAACGGCATCCGTGGGATGTACTGGCTAAAGGAATCATGTTTAAACGTAAAGGGGAGGAAATCATTCTGCACCCTAAAAAACCGGTCCGTTACGTCATCATTGGCCGCGAAAACCCGAACTCACCTGCCCCG…	x
228	OON15232.1	2736	6002	ATGGCCTCATTTTTTCGCTCGGAAGAAATGCAGCTGTCTCAGGTATTTCTCCATACTGATATCGCCTACATGTGTATTTCCGAACTGGGCGAACTGGGCTTGGTTCAATTCCGTGACACTGCGGCAGGTACCTCTGCATTTCAGCGCAAATTCGTGAACGAAGTGCGCCGGTGCGATGAAATGGAGCGCAAACTGCGCTTTCTGGAAAAAGAAATCGAAAAGGACAGCTTCCCGATTTTAGATACCGGGGAGAACCCAGAGGCCCCGGCTCCGCGCGAGATTATTGACCTTGAGGGAATCTTTGAAAAACTGGAGAACGAACTGAAAGAAGTTAATAGCAGCGTCGAAGAGCTGACAAAAGCTCATTTGAAACTGTGTGAATTGAAGCAGATCTTACGT…	x
229	OON23047.1	2775	6041	ATGATGAACTATATGAAATGCGGTCTGATCACCGATCGTTACGGCGAGGCGATTCCACTGAAAGATGTGAAAATTTCCTGCGACATCGCCAACTTGAGCTCTAACGTCGAAGCCTTATTCACTTACACCAACACACTGGATCATGCGGCTGAAGCCAAATTCGTATTTCCGATGAATGATGTCGCCGTCTATAATTTCGAGGCTAAAATCGATGATCGCGTCATCGTGGCAGAATGCCGTCCTCGTACAGAGGCAAAAACTACGTATGAAGAAGCGAAGGCCAAGGGCCACACAGCGTTCATCATGGAGCAAGACGAGAAATGCGAGGACATTTTCCGGATGAGTATCGGGCATATCCCGGTGAATGGGACCGTTTTTGTCACCGTGCGCTATGTCGGT…	x
230	OON21579.1	2799	6065	ATGGCTTTTGTAGGCGTGCCGTGCCGTTCTTCCGCGGACGTCGAATTAAAACGTCCTATCCGGCTGTTCGTTGAAAAAACCTACGGATCGGCAACACTGGACGCGGTCTCTGCGAGCATTGAAAAACTGAATGATTTGCGCCGCGGCACCATTCAGCGTCTGCGCGACCGTACCCTGAGTGCTGCGCATCAGATTGCAAACTACCATGATACTTTACTGCTGTTAGAACCGCGTGTGAGCATGAGCGAAACCGAGGCACGTATTGACTGGAAGTGGACCGACATTACGGGTAAACAGAAAAAATTATGTACGTCACAGTTCGAACGCGCCAATCTGATTTTTTGCTATGCCGCTATGCATAGTCAGATTGCCGAGTCAGCGGACACCAAAGATGCGGCT…	x
231	OON15699.1	3045	6311	ATGATCATCTTTTGTTCCACGGCTCTCATTTTCTGGTATGGTATTAAACTGGTGTTGGAAGAGCAGTACGACCCAGGCGCTGTGGTGATCATCTTTTTTAACATCCTCCTGGGTACGATTAGCATCGGCACAGCCATGCCGAACTACGAATACTTCGCTGCCGCCAAAAGTTCGGCTGTTGAAATCTTTAACACAATCCAGCGTAACCCACCTATTGATAAACGTCGCGAGGGTAAGAAGCTTAGCGGAATTAAAGGCGAACTGGATATTCGTGATGTAAGTTTTGCATACGAATCTCGTCCGACGACCAAGCCATATAGCCTGATTTGCCTGCCGGTAGATATCGCGAAAGCGGAGTGGCAGAACTTCCCATTGTCGCAGATTTTAGAAAACCTCAGC…	x
232	OON14441.1-1	3510	6776	GTATGTGCGCCGAAGTTAACGCGGTCTATTGTACAAAGCGATTATGTAACGGGTGGCTGTTTTCAACTCGACGCCAACTTGCAAGATCCGAAAGCATTTCAGAGTTCTATGAGTTTCTGTCAAGATATCCCCGAAGCGGCCAAATCTATTGATCTGCGTCATTGTACCATTGGCGCGACCGTTGGTCATCATCCCCGCTCACCCAATAGTCTGTTTATGGGCGGCCCGTATTTTTACTACGCTAAAGGCATGGGTGCAATCCTGGATACCGAAAAATTTAGCCGTACCCAGACTTCCCGTGAGAACATCCCGCCGAACACCCTCCTGGGCAGCGCGTTAGACGTATCGGATCGCATTTTTGCTCCGCAGTATGGACCAGATCCGCCGGTCTACGTGGCG…	x
233	OON19705.1-1	1782	5048	ATGGGGAGTACGCTCAGCCGGATCTTTCACCGCAAACAGGATGATGAAGCAAAACCGAAAGTGAAAAAACCTCGCCGTTTCGGTTCTCTGCGTCGTCAACGCACGGATGATCAGGAAACGGGCACGCGCGTTTCCCGTAGCTCTACGATGCCCAGCCGGACGCAGCGTGTCCGTACAGAGGATCGGAGTACCGGTCTGATCGGCGAGACGGCCGAAGAGGTGCAACGTTTAGAGGATCGCCAAGAGATTATGCGCGACGTGATGGACTATGATGAAACGGTGACCCCAGTCGCTGCGCAGCACTTAAGCGCCCAGATGCCACACGTTGAACCATCACATGTGCCGGAGCACAAAGAGGTCGTCCCGGAAATCAAGGCCGAGTTGCCTGGTGGTTTTGCA…	x
234	OON19705.1-2	1872	5138	GTAGAAGATGTAACTGCTAAATACGCGGAGATTGAAGATGTGTCCCAGGAAGTACTGGCGGATGAGCATTTCCAACAGCCGTTAGAGGATGAAACGCGTGATCGTTTGCTGCAGGAACTCGCCGAGCGCAGTGAAGTGCCGGTCGAACAACTGTCCGCTAAAGACAGCGAGCCGGAATATACACCACAGGAAACTATTGACGCGGAACATTTCCAAGGCTCGCTCGAACATGATGTTCAGGATCATGGCCTTCACGATCATGATGAACATACTGAAGAGTCAGTTGAACACGTACCGACGAAAGACGCCGAACTGGAGGAAATGCCGCAAGAAGTGCTGGACGCCGAACATTTTCAGGGTTCACTGGAACACGACGTGCGTGATCACGGTCTTCACGAC…	x
235	OON14711.1-1_C	1782	5048	ATGTACTCCGCTCCTGACGACTCATGGTTGCCCGAGATTCCAACCGATTACAATGGCATCGCCCATCAAAATGGGCACAGCGACTGCAAGGCGTTCGAGGAGACTAATCCGAATTTATGGGAGCCCGAGGGCCCTATCGTTCAACCAATCCCTGATAATCTGATGGTCGGAGACTATATCGAGATCAATGGCATTTGTCGCGGTCCTGAGGTTATCATTGAGCTGATTACCGAGGAGCAGCAACGTGGTATGCGTAATGACATCCTGCCGCTGCATGTACGTTTGCAGGCAGGTGGGCCGGTCCTCGTGAAGAATTACAGCAAAGATAAAGTGAACCGCCAAGAGTACAACCACCGTATGGGCATGCAACAGAATCTGGCCTTTGAGTTATGCATCTAC…	x
236	OON14711.1-2	1959	5225	CCGGTTTCCGCGGCGTCTGTGGGGAGTGTGATGGCCTATGACCAACCAACCCAGCGCATGAGCGCTGCACCTACCGTTCCGACTACCACACGGAAACTGAAGGGCAACGCACCTGAAAATGCCGATATCCTGTACGATAGTGGCCGTGCGTCGTTCGATCCCAATGTGAACCTGACCGGAGGCGCTCCGGAACCTGTGCCGCGTGGAATCGAGAGCCGTTACATGGAAAATGATCTGCAACGTGCGACCAAGCCTCCGAAACTGAAAGGATCGGCTCCCCAGATGGCTTCCGCGGTACAGTCATATTACCAGAACGTCGCGCCGGGAGATTCGAACTTGGTGGATTTGAAAGCCACCGATTTCCGTCCAACAAGTGGCTCGGTCGTGGCTCCTCTGGGT…	x
237	OON23240.1-1	1776	5042	AAACAACCTCTGACTAGTGAAGACTTTACCTCGGATCAATTCGGTGAACTGGTTAAACAGGCCAACCACCAGTGTAATCTGGCAGGCAACCAAGAAGAATGGTACATCCAGGAGGCCATTCTTGGAGGGACAAAGCAGATTGTCTCAGGCGTGTCGTATGAATTTCATCTGCGCCAGCGTAAAACGGGCTGCGCGCGTGAAGAGATGCTTAAACGTAATCCCAATGAATCAACCCCGCTGTGTGTGGCGCAGGAGAATGCTACAGTGATCGTCTGCTCGGTCAAACTGTGGCACCAGAGCTGGATTAACAGTACCGAAATTACCGTCCGTGACATTTGGTTCGTGGACGCGGGTGACGGTGGTATCTCAGAAACGGTACGTCTGGTGAATGAAACCAAT…	x
238	OON23240.1-2	2259	5525	CGCCGTCCAGAATTTCGCATTAAAATCAAAAACGCGGTTCGCCGTTTTAATAACATGGCGAATGATATGCATTATCACCGGCTCTTACGTGTGGAGTCTCCGGTTACTCAGCACGCTACTGTCTGTTCAGTGAAAGTCTGGAGCAAACCGTGGGAAAACTTTACCCAGATCGACATCCGCGACTGCCAATTATCCGCGATGGAAAGCCCGATCTTAGTGCAGAGCATCAGCGACGATGTACAGGCCACGGACGAGTTCAAGGAACTGGTGTCGCACGTTACCCTGATGTTCAATCTGGACTCTTCAGAGAAGATGCTCTATCGCAGTCACCTGATCGATGGAATCATTCGTGATAACTTCGCTCGCTGCCGCGTTAAAGTCGTCGAGTTCGATAAGGGC…	x
239	OON23236.1-1	1782	5048	ATGCCGATGTACAATGAAGATATTCATTGGCTTGACGGTGACGACGGTTGCGCATCCCGTACCTACGTAGGAAAGCCGCTGAAGTTAAGTGAGGAAGCGTTAAAAAGCGACCGCATTGTAAATCTGACGCGGCTCGCTATTCGTAAATTTAATGAGCAAAATGATGAACTGTACTGGTATGCACAGCGCGAGATCTCCTCAGGTCGTAAATGGCTGCATAAAGGTGCGATTTATGAGCTGGACCTGATTCTGCATCCAACTTATTGCATGAAAAACACCATTCTGCAGAACCCAGACGATGAAGAAGCATGCGCACCGAAAGGCAATTCTGTGAACGTGTCCTGCGCCTTCCTCGTTTGGCAGCGCGTGTGGGATAACCATAACGTAATGATCGACACC…	x
240	OON23236.1-2	2607	5873	ACCGATGCGCACGTAACGTCGACTCTTGAGACCGAAGCAGTGCGCGCGATGTTTGAACTTAACATGGACATTGAGTGGCCAGTCAACAAACTCCGCTCCTGCCGGGTGGTGATCACCGAAAGCGAAGGCGGCATCTCCAATGTGGAAATTTACAACTGCAAAGAAGAGTACCTGAGCGGTCGTTCCGCCACGAGTGGAACCTACCGTCCGATGCGTAAAACGGAAATTAATTCAGATGCGTTCGTCAAACTGCAGAAACTGGCGGTGTCTAAAGCTAATAAAATCCTTACAACCAGCGACTTTTACTACAAATTATCTCACATTCAGCGTAGCGAGGCGAAGGTGGACGATATGGTGAGCGTCGAATTTGAAATGGTTCTCATTAAAACCGACTGTAAC…	x
241	OON22869.1-1	1782	5048	GATGTACCCCTTAATCTGAATCAGGCCGTGCATGTGGGTTTCTTACAGAATGGAGTGACGCGTAGTGGCCGGCTGACCTATGAGTGTATCCCTCAACATACAGTGTCAATCTGCCGTCCAAGCTGCATGAACGAAAAAAATAGCCGGGAGGGCGTAGTCGGTGATAGCATCCTGTGGACTTTCCAGCGTACGAAAGAAAACGGCTGGACCCGTATCTATGACGTTGTAATTACCGGACGTCTGTTTCAGCAACCGGTTTCCCTGGAAGATAAAGCCGCGGATATTACCTATCTGAAACCTTATTTTAATCGTGCGCTCGGAGTTGATTACGAGCGCGAACAATGCGCTGAGCCTGTCTGGAAACTGACTGATTCCAGTGAAGCGAATTCACAGATGCCG…	x
242	OON22869.1-2	2754	6020	TCTGCGTCAGATTCTTATCATTTGTACGAAGTGATGGAAGATCAGGAATCGGACCGCGAGTTAGCGAAGAGCACCTCGGTGGTGCAGGGCCTGCAAGCGGAACTGGATGCAACGGATATCCGGATTAAATTGGCCGGTATCAAAGCGGAATCTGAACCAGGTCGCACCCAGATGGTAGTTGTGTTTACCATTCATTCCAAACTGATCACGGATAATAGCGCATGCCACCCGACCTTCGTAAAATTGCAACCATCCTGGCCAGTATCAGAGAAACTTGAGCAACAATTAGGTTCAAATCAAACTCAGTTTACTGTCGACGTGCCTAATGATCAGCAGCTTCTGACGTTCGACCTGGAAGTCCGTATTGAAGGGGGTGATGCCAGCGGCTCGGATATCACC…	x
243	OON20372.1-1	1782	5048	ATGTCGAAACACGTAAACAAAACCGGCTGCGACCGCCGCCTTACCTTCGAAAAAACAATCGCGAGTGCTCTCACCCTGTTCTGCCACCGTCCGGCGGATAACTATTCCACTCAACACGATATTGTCACAGCCTGTAATCAGTTGAGCTCGGTGGCCTGCAGTGTGATGTTTTGTAACGAACCACAAAATCTGACCTCCCACATCCAGTATTGGAACTTTCGCTTCCTGCCCACCTTTGGCCCGTCTTATATTACCTTATACGGGAGCCCACGGGAATATCAGGACATTGAGGATAAATACAAAGGTTTAAACAAAGGCAAGGGCGATGGTGCTGCCTACCGCGGACGTATTCTGGTGGAACTGAAAACGGAACTGCTCGACGACCCGATTCCTGACCAG…	x
244	OON20372.1-2	3180	6446	GAAAGCATGAGTACTTCTAAAACCGAAGCGTGGGAATACGCGTTTAACTTCGATAGCAAATTTCACCTGAAAGAGAAGGGGACCGATATGGTTCGTCGTCGGCGTTGGCACCGGAACTTGAAGCAGAAGCAACCGTCCAGCAGCACCGACTTTGTTATGCATCTTAGCATTGATTCAAGCCCGGAACTGGCTTCTACCTGTATTAAATCCGCGGCGAGTAGCTTCTTTTTCGTGGGCCTGCAGACCCGTCCGCATGAGTGGCAACTGCGCGCGTACATTTTCCAGGCGCGCAACCTGCTGGCGCTGGATCAATCAGGTTGGTCGGATCCTTACATCTTTTGCAGCTTTCAGGGCATGTGTCTGCGTACGGAGACCCTGCAACAAACAATCTGCCCGACC…	x
245	OON15278.1-1	1782	5048	ATGGAACCGAATGATCCGGATTTCAAATATCTGGGCGTGGACCGTAAGGCGCTGTTGAAAGAGCTGGCGAATTTCGATTCCAAAAATGTTATTTGGGTGGAAGACGAAAAAGAGGGCTACATTCTCGCCGATATTGTCGAGACCTCAGGCGACACGATTACGGTCAAGCTGAAAGATGGAGTAGAGAAAAAGGTGAAAAAAGATGACGCGCAGCAGGTAAACCCGCCGAAGTTCTTTTTGATCGAAGACATGGCAAATCTGACGTTTCTGAATGACGCCAGCGTTCTGGAAAACCTTCGCGCACGTTATTACCGCCAGCTCATCTATACGTACTCAGGCCTGTTTTGTGTAGCTGTGAATCCGTATAAACGCTTCCCGATCTATACGGCACAAGTTGCC…	x
246	OON15278.1-2	1782	5048	CCGCTGAACGATACCGTAGTAAACTTGCTGGGCGGTTCGAAAGATGCGTTAGTTTCCCAACTGTTCGTACCGGTTGTTGCGGAAAGCGGGAAAAAAACAAAAGGTGGAAGTTTCTTGACCGTGTCTTTTATGCATCGCGAAAGCCTGAACAAGCTTATGAAAAACCTCCACAGTACCTCGCCGCACTTCATTCGTTGTATCGTGCCTAACGAATTCAAGCAGCCGGGTGTCGTTGACGCGCACCTTGTACTTCACCAACTGCATTGCAATGGCGTACTGGAAGGTATTCGCATCTGCCGCAAAGGTTTTCCAAATCGCATGATTTATAGCGAATTCAAACAACGCTATTCTATTCTGGCGCCGAATGTTATTCCTGAAGGGTTCGTGGATGGTCGTCAG…	x
247	OON15278.1-3	2241	5507	GACTCTGTCAATGAAATGGCGGATCAGCTCGATCAGCTGAATAAGGCGAAAGCGAAAGCCGAAAAGGAACGCAATCAGTTCAAGGCGGAGGTGGACGATCTGCATTCTCAGCTGGAATCCCTCTCTAAGGCGAAGATGAACGCAGAAAAGAACACCAAAGGCTTAGAGACTCAAATTCAGGAACTGCATGCTAAATTGGATGAAACGACGAACCAGCTGAGTGAACAAGCTTCTGGCAAAGCACGGAATAGTCAGGAAAATGCGGAGCTGCAGCGTCAGTTGGAGGAAGCTGAAAGCCAGCTGAGCCAGCTGTCGAAAGTGAAACAACAGCTGAGCGCCCAGCTGGAAGAAGCTCGGCATAGCTTGGAAGAGGAGTCCCGCATGAAAGCAAAACTGAAT…	x
248	OON18030.1-1	1776	5042	ATCGTAGATCCCGATGCCTTTATTACAGTCCCGTCCACCCTGTACGTGGAACATGAAAACCTGATCAGTGTTCGCACGTTACAACAAATCCCATCGGCGCAGCTGATTACGAGTATCCCGTCACTGAATCACAAAGTTGTGGACACTAAACAGCTGGACTTATCTACTAAATTCCCGGATAACCTGTACGGTCAGGACATCTCTTACAAAGCACCTTTTGTTCCAATCACGGAAAAAAGCGCCGATGTCCAACTGAACTTCTCCCTCACATTTTGCACCAATCCAGAATGCACAGAAAAAACTGTTAAACATCTTACTGCCGACACCCGCATCGCGCGCCGCCCGGTCATTGTCCTGGGTGAGACGGATAAGCCGATCTATCGTCCGGGCGAGAATGTT…	x
249	OON18030.1-2	1773	5039	CTCGGTCATTACAAATGTCAGAAGAATACCGCAGATGGGATTAAATGTTTGCGGGGTTGGCAAGGGAAAGATTGCTTACAGCCGATCTGTGCCGCAGGTTGTAACAGCCGTGGAGGCTTTTGTGAGGTACCCGGTGTGTGTACTTGCCGCAAAGGATGGACCGGCAGTAATTGTGAGATCTGCCTGAAACGTGAGGGATGTGTCCATGGTCAGTGCGTCGATGGGAATGATTGCGTCTGTGATAAAGGATGGCAGGGCCACTTGTGTCAGCTGGCTCAAGTTGAAGTTGAGTCTATCGAGGAAGTAACCGAACCAGTATCAACCGAGGAAACCGAGGCGGTTGGAAATCTCCCGGACACCACTACCGAAGCTTCCACCGTGCCGCGTCGTACCCTGTAT…	x
250	OON18030.1-3	2277	5543	CGCTTGCCTACCGGCTGCGGCGAGCAGAATATGGTTCTTGTTGCCCCAAACGTATACGTATTGGAATATCTTAAAAGCGGCGCCCAAGTTAGCTCAAAGGAGCGCGAGAAACTGATCCACAGCGCCCGCACACATATTATGACTGGGTACAAGGGTCAACTGAAATATCGCCTGGATGATGGTTCTTACTCTGCGTTTGGCCAGTCTGATAAGGTGGGGTCCACGTGGCTGACGGCGTTCGTGCTGCGCGTCTTTTCCAAGGCATACCGCGTCGATCCAACCCTTAACATCGATTGGGACCGGTTGTTCAACGAAACGTTCACCTTTCTGAAACAACGGCAGGACCTGGAAGGGAGCGGCTGCTTCGTCGAGAAAGGCCGTGTCATCCAGTCCAGCATG…	x
251	OON14868.1-1	1782	5048	ATGGACTCCAAAAAAGAAAACTCAAATGACCCGCAGAACGTCGAATTATTACGCGTCGGAAAAGGACCGCTCGAGGATACCGCGGCTCAGTCAGACTGGGCAAGCAAGAAACTGGTATGGGTGCCGGACGAGCAGCAAGGCTTCGTGATGGCTACCCTTTTGGATACGGTCGGAGAAGAATGTAACGTCCAGATCGTCGATTCCGGCAAGAAATGCAGCTTCCACCACGACCTGGTCCAGCGTATGAACCCGCCAAAATTCGAAAAAGCCGAAGATATGGCGAACCTGACCTTTCTGAACGAGGCCTCCGTATTACATAACTTAAAATCACGGTATTATTCTGGCATGATTTACACCTATTCGGGACTTTTTTGCGTTGTTATTAATCCGTATAAGCGC…	x
252	OON14868.1-2	1782	5048	ATCTGCAAACCTGATTTTCGCTCAAGCGCGGATTTCGGCGTATTACATTATGCGGGCCGGGTTGACTACGTCAGTGCCCAGTGGCTGACCAAAAACATGGATCCGCTGAATGACAACATTGTAAGCCTGTTTTTGGCTAGCAGCGACCCTCTGGTCCAGGATATTTACAAAGACGCGGAGATTATCTCCATGTCCGCTACCGCGGCAAACGATACCGCTTTTGGCACCGCTCGTGGGGTACGCAAAGGCATGTTACGCACGGTGGGCCAGCTTTACAAAGAATCACTGGTTCGTCTGATGGCCGTGCTGAAAAATACCTCCCCCAGCTTCGTGCGTTGCATCATCCCAAACCACGAGAAGCGTCCAGGCCGCATTGACCCTCCACTGGTTCTGGACCAA…	x
253	OON14868.1-3	2565	5831	GAAGCCTTACACAAATACGAAGCAGAAGTGAGTAACCTGCGTCGCCAATTAGATGCGCAGAGCTCTGCTCATGAAGCTGCGATCGTCGAACTGCGCAAAAATCATACGTTAAGTTTAGATGCCGTCACCGAACAACTGGAGCAGGCAAAAAAAGCGAAAGCCGCGCTGGAAAAAACGAAGTCTCAGCAGGATGCGTCGATCGAAGAGCTGCAGAAACAGGTCCAAAGCCTTCAAATGGGCAAAAGCGACCTGGATAAACGTCGTCGTCAGGGCGAGCAACAGCTGAACGAAGTACAAATCCGCCTTCAAGATTTGGAAATTCAGCGCAACGATTTCGACAATCGCCTGACCAAAGCGCTGACGGATCTGGAAGCGGCCAATAACACTGTAGAAGAGCTG…	x
254	OON15243.1-1	1782	5048	TTGAAAATTGCAGCCGTTGAATCATTTGGCGGCGATCCGTTTCTGGCGCCTCCGTGGAATGATGTTGAACGTGAGTCCAAACGTTTTCTGGTGCCTGATTCATCACTGTATGTGGTCGAGTCGGACGATGGCAACGGCCTGGTTATGTCAGCGAACGGCGGTATCATTCAGCAGTTCAATATCCTGGATCCGTCGCAGTGTCCCTGGCTGATGGAAGCGTGCCCGAAACATCAATTCGTGATCCAGTTTGACATCCAGCCAATTTGGCAGGGGCGTCGCGATGAGAAATCGAACGTGCTGACGTTACGTACCCGTCAATCGGTAAAAAATCCGACTATTTGGGTGGTACAATTCGTTATGCCAAACTCTACAACCCTGTCGGTGAGCTTCTATCCCGCA…	x
255	OON15243.1-2	1782	5048	GGATGCATTCCATCTATTCGCATTAACGACGACAAATTTCTGAAAGCAAGCAGCCGTATGAGCCAGCATACCGACGCCTCCCGCGGTATTGAATTCGGTGTGTGCCGCGTCCCCGACCGTCGCTGCACGCGGGAGATCTGTGGAGGAGGCCAGTGCGCGGAGCGCTCTTATCCATACTTCGAGCCGCTGAACTTTGCGTGCGATTGTTCCGGCAGTGATAAAACTTTTCGCGACGGTGTCACCGATATCCGCCGCAGCGAGGCTTGCTTTCGTGACGCCCCGATTCTGGAAATGGACGGTGAAATGGTCTACCTGATCGATTTTGACCGTCAGCTGCATACGATGACGACCCATACGGATGACATCAGTTTGCAGTTTCGTACCCAGCAGAGCAACGCC…	x
256	OON15243.1-3	2586	5852	ACGGCGCCAGGTGGGTATTGTTATAATGGCGGTGTTTGTAGTATTCGCGGCGGCCTTCCATATTGCGATTGTCGTGGCACGGGTTATTATGGCGATCGTTGCCAGGATCCGATTTGCCCACCGAATTATTGCTATAATCGCGGTCGTTGTCATGTCGATGCGAATGAGCGTCCGGTATGCGATTGTCAAGGGACTGGCTACATCGGCCCGCGTTGCGAACAGACCGCGTGCACCCCAGATACTTGTGATAACGGCGGCAAATGCGTGGTGAACAGCTACGGTGTCGTGGAATGCATTTGCACGGGAACGGGATTTCGTGGGCCACAATGCCGTACGCCGATTTGTACCAGCGACTACTGTTCGAATCGCGGGCGCTGTGTGGTAGGTCCGAATGAGCAG…	x
257	OON21331.1-1	1782	5048	ATGGAGATTCAGACCGTGCACCAAAACTTGCACTGGGAACCAAACAGCATTCCGAATATCAACTATACGTCAGATGAGGATGACTTCGAAAGCGGTAACTCAACGGCGAAACTGTACGAACGTAGCCGCATCAAAGCTCTGGCCGATGAACGGGAAATCGTACAAAAGAAAACCTTTACAAAATGGGTTAACTCTCACCTCGTGGTCGTTTCCTGTTCAATTGAGGACCTGTACTTGGACCTGCGCGACGGCAAAATGCTGCTCAAACTGCTGGAAATTTTATCAGGTGAGCGCCTGCCTCCACCGACACGTGGGAAAATGCGGATCCACTGTTTGGAAAATGTCGATAAATCACTGAATTTTCTGTGCGACCAGCATGTTCACCTGGAAAACGTCGGC…	x
258	OON21331.1-2	1782	5048	ATTACATGCGCATTTCCACAGGAAGTCGGGAGTTATCGGCCCATTGAACCAGATGTGGTGCAAGAACGCGGTCGTGAACTTCGTGCAGCGTATGAAGAACTTCATGACTTGAAGGATGCGCGCCTGCAAGGTTTACAAGATTCGAAAAAGATGTGGCAGTTTTTTTGGGATATGGAGGACGAGAAAGAATGGATCAAAGAAAAATCACAATTGATGAGCAGCCCCGACCTGGGCCACGATCTGTCGTCCGTTGGCCGCCTTCTTCGCAAGCACAAAGCAATCGAGGAGGATTCCACAGTCCACTTAGGGGTCCTGCAGAATGCACTGAAAAATGGTGACAAACTGATCGAGGAAGGCAACCTCGGCAAAGAACAGATTGAACAGCATATGCGTGAGATG…	x
259	OON21331.1-3	3438	6704	ATTGTGCTGGCTAAGTTGGAACAGGCAGTTGCCAAGGAGGAAACTCCAACGAGCTTGGAAGCAGCCGAGGAGAATCTGCGCCAGTGGGATGTACTCGAAGCAAGCATTCTGAAAAACGACGAACGCATTGATCACGTTTTGGCTCAGGGTCAGGATCTCATCGATCGGAAAATTTTTCCTGTGGAGAAGATGCAGGCTAAATGCGAGCAACTGGCGAGCCGTCGTGAATCCCTGAAAAAACGCGCGGCTGAACGTAAGGAGGCACTGGAAGAGCAACTGCACCTTCAGCAATTTTGCCAGGAAGTGGACGACGTGGAAGAGTGGTTAACTGAAAAGGCGGTTGCCGTTACCGAACAACCGACCCCTCTGGCAAAGAACATTGCTCTCCTGTATGGCCGG…	x
260	OON19653.1-1	1782	5048	ATGTCGGAACTGCCAATTAAAGTGAAAATCCTGGAAACCCCCGAAGATATTCAGGAACGTCGCGAGCAAGTCCTGTCCCGTTATAGTGCGTTTAAAGAGGCGACAGAATATCGCCGCCATCGCCTGGAACAGGCGAAGCGCTATCAATATTTCAAACGCGATGCAGATGAACTTGAATCGTGGATGCTGGAGAAACTGCAGACTTATAGCAACGAAGACTTCAAAGAGCTGTCTAATCTGCAGGCAAAAAAACAGAAACACCAAGCGTTCGAGCTGGAAGTAACCGCCCATGCGGAAACACTGGCCTCACTGGATAAAAGTGGCGAAGACATGATCCTGGAAGAACATTATGCGAGCGAAATCATTAAAAACCGGCTGGATGAGCTCCATGCGTTGTGG…	x
261	OON19653.1-2	1782	5048	AAATTCCGCAGTGCGACCGATGAATCTTACAAAGATCCGACTAATCTGCAGACTAAAGTACAAAAACATCAAAACTTTGAAGCCGAAATCCAGGCGAACCAGTCTCGTGTGGATGGCATTAAGAAAATGGGACATGATTTAATCCAAGAAGGTCATTTTAACTCACCGGAAATTGGAGCGCGTATCGAGCAACTGGATGATACTTGGTCGCGTTTAATCCAGGCCGTGAGTACAAAGAAAACAAATCTGGATCAAGCAAATCGTCAGCAGCAGTTCGTGCGCAACGTAGAAGATGTTGACTTGTGGCTGGGCGAAGTGGAAGCTCAGATCACGTCGGATGAATTAGGTCGCGATCTGAACGGTGTGATCAACGCGCAGAAGAAACACAATCTGTTAGAA…	x
262	OON19653.1-3	1779	5045	CATCGCGAATGCGATGAAGCGCGTGAGTGGGTCGCAGAAAAAGAAGGGCGGCTGGATGCCGACGAACTGGGTACCGACCTGACAAGTGTGCAGCGTCTGCTCCGCAAACACAAAGCGCTGGAAGGCGATCTTACTGCGCTGGGCGAACGCGTCAAACAGTTAGATACACGCGCGGCCGATCTGGTACAACTGCATCCACAAGAGGCCGAGGCGATCTGTAATCACCAGGAAGAACTTAATCAGAGCTGGAACGCTCTGGCGTCAAAGGCCGAAGAACGCAAAGAACGCCTCCTGGACTCCCTGGATCTGCAGAAGTTTCTTGCCGATGCACGTGATTTGACCTCATGGATTAGTACGATGGATGGTCTCGTATCCAGCGACGAACTGGCTAAAGACGTC…	x
263	OON19653.1-4	1932	5198	GTCGGGACCCTGCTGACGGATCCTCAGATTGTTCATAATCGTATGGAACAGTTAAAAGCCGCGTGGGATGAACTGCAAACCCTGACGGCCATTCGGCGCCAGAAACTGGAAGATTCGTTGGCATATCAGGATTTCCTGGATAGCGTGGAAGAAGAAGAAGCATGGATTCTGGAGAAACAACATCTCCTGTCGAGCGAAGACTTCGGCGACACCTTAGCGGCCGTGCAAGGTTTACAGAAAAAACACGACGCATTTGAAGCCGACCTGAAAATTCATGAAGACAAATGCGCGAATTTGTGTGCGAAAGGCGACGAACTGATTTCAGCGGATAATCATAACCATCAAGCCATTCGTCAGCGGATGGAAGGTCTTCAAGAAAAACTGGGTACCTTGAAACGG…	x
264	OON19170.1-1	1782	5048	ATGCAGTTCGAAGGTAAACGTCCCGTTGCTTATGATCGCCTTTTAGAATCAGAACGGCCGCTGCACGTGGATGTCATTGCGCCAGTCCAACAGGTCCGTCCTGAGACGCCTAAAGATGATTTCGGCGTGCAAGCTGATATCCTGCCGAAGCGTTACGACGTAGAATTACAGTCGGGCGTGGTCACCGACACGCATGGCACCCAGGCCGATACAAAACCACGCCCCATCGTCCAGGTCGATGATGCATCTGTGCAGCACGAATTTAAGAAACCAGCGGCTTACGATCGCTTGCTGGAAGCAGATCAGCCGGTGCGCGTTGACGTGGTCGCACCGGTACAGCAACTTTTGCCGGTAACTCCGAAAGACGATGTGGGCGTACAAGTCGCCATCGTGCCGAAC…	x
265	OON19170.1-2	1782	5048	CACACCGCGGACGCAGGAGTGCAGCACGTTCCGGCCCAGGCTCGGCCTGGCGAAAATAAAAAATTCCAGGTGAATCTCTCTCCAAGCGCAGTGGATACGCTGGTTGGTGCCAAACAGATCGTTCTGAAGAATACGGTAGGATTGCAAGCAGAAGTTGTGCACATGACGACAGATGTACAAGTTCAGAGCGGCGTGATCACCTCCGTTGCAGGAGTCCAAACGGATGTCTTGCAAAAACCGCCGATCCTTACTGAGGATGTATCGATTCAATTTACAGAGAAACGTCCGATCGGTAAAGAGAACCAAACGAGTGTGAAGCCGACCACGCGTGACCAGACAACCCAGTCAGAAGACGTATTACATATTGATGTTGTGGCACCTGTCCAACGGGAGGTTATT…	x
266	OON19170.1-3	1779	5045	GATGTGGAACTGCAGTCTGGTACGGTGACAACGGTCCACGGGAGTCAGACCGATGATTTCCTGCGCCCTGTCGTTCCTGTGGATGACGTTAGCGTGCAATTAGAACAAGCTGTAGGCCCGGCAGGCCGTAACAAAAAATTTCAAGTGGACATTCAGGCTGTGCCCTATGACCGCAGCGTGGATAGCGGCGAACCGATCCGTTTGGATGTTATCGCGCCTGTGCAGCGCGTTCTCGCCCAAGTGGAAGATGCGTCGGTCCAAGCGCGCATTACCCCGAAGCTGAGCGATGTTAGCTTACAGTGCGGTACAGTGACGAACACATGCGGCAGCCAGACGGCAGAGATTGAAGAACCGTTAGTTGCGGTTGAAGAAAGCGCTGTAGAATATCGGATCTCCTCA…	x
267	OON19170.1-4	2733	5999	GAACCCGAAGTGCAAGTCCTTCAGTTAGCCGGCCAATTTGCTACCCCAAGTGATCGCCGCGATTGCGCAACCCAGACTACGTTGAGCCTGACCTCAGACGTTATGGTGGACACCGTGCCGACCAAATATGTCACACAGATCATCCAAGCTGAAGCGGAGCCAAGCCAAGAAAGCAGTATTTTCCGCACGCAACTGATCACGAGCTTCTCTGAGAAGGTTGAAGCCGAACCTACGAAAGCAGACGTCACACACGTCTCCTTCTCCCAGCTTCCGCCACAACCGATCGAACTGACACCTAAGGTGGAACATACAGCCTATGTGTCAAAAACCATCCAGCTTAGTGTTCCGCGTGCCGACAATAGCCTGCAAACCGATCTGATGACCGCTAGTAAACACTCA…	x
268	OON13874.1-1	1782	5048	CTGACCATTGATACTAAACAACGTGTTATTGTGGTGAAAGAAGGCGATCCAGTACGTCTGGTCTGCGAATCAACTTCTTATCGCGGGGGTATTGGCGTCCATGAATGGATCCCGCCCGTATCTAGCACACGTACAGCGAACGATAGTCGTCGTCGCATTATTCATACACCTAGCCTCGCGACACGTGCAATGGCCAGCGACGCGGAACTGCATCGTAGCAAGGCGACTTTCGAAATTGAGAGCGCAAATAAACAGGATGAGGGCGAGTACATGTGTCGTGCTACCGTCATTGGAACGATGGCAGAACTTCCGACTTACCTGATCGTTCGCGAGCCCGGTGAGCCGATGCCGCCCGCCATTGCGGACGCGGAGGATCCGCTGGATTCCAAGTTCTGGATC…	x
269	OON13874.1-2	1782	5048	GATACCCTGGTTTCCCAGGAGGTAGACGGCCGTTCCAGCGTAGAAGTTACGGAGGGTGATCGTCTGCGGCTGTACTGCCATTACGATGCGCGTCCGGCCTCCGATTTTTTAGGATGGAGTAGTGACAGCTCCGAGGTTAATGCGAATATGCGTTTTACCCATAAACCGTACTCTAGTCTGGTAGAAATTGGCGAGGCGAATCTCGATCTGGACGGCAAAACCGTGAGCTGTAAAACGGTAGACAAAGAAAAAGTAGTGGAGCTGAAAGTGATTAGCAAAACCGAACGTGCATACAAAGTTAAGGTGACCAGCGAATATATGGTTGGTGATCGTATCGTGGGCACCATCGGCTCCGACCTGGAATTGCAGTGTGAAGTGAAACAAGTGCGGGGTAGCCCA…	x
270	OON13874.1-3	1779	5045	GCATATGATGGTTATCTGAACTTCATCTTGCCGGACGCAACGTATATTTGGGAAGTTGAAAAATATACAGGGGAGCGCGTGCACCCTAATATGTTGGCGAACACGGTTGTCATTATTGAAAATCGTATCGAATACACGGGCTTGTCCCGTGAGGCCAGCAACTTTCGCGCGAAATGCGTTGCCTTAAACCAAACAGCGCGGTATTACAGTACTCCTTTCGGGTTCCGGGTACACCGCATCTCAGGGGAACCGGCAAAACGCCCGACCGATATTGAGCCGGGCAACACGCGTTGGATCGAGGAGGATGGCAAACAGCCGATTAAAATGCTTATTACCGGCCTGCATACCGAAACCGGTCATGCGAGCCTCTCCGAGGGAGACAATGCCAACTTAACATGC…	x
271	OON13874.1-4	1782	5048	GGCAACCCTGGCGATATTTTTCGCGAGACACGTATTGATCGCAACGAACTGACGTTGCAGGGCTTACGTTCCGATGCCATTGAGGGCCTTCGCGGGCGTGCCTGGTTCTTCGATGGTCTGACCTACTATTATTCGGATTACTTCCCTATTGTTACGCCCAAAACGGGAAGTGACGGGCGGGTTCGTGTACAGGTGAAGGAAATTGGCGCCGATGATGAACGTAAATATATTTGTGCGGCATATGATGCAAAAACGGGCCAACGCTTAGATAACGTTTCGTATGAATGGGTTTTTACAACTCCGAGCGGTGAACGTATTTGGCCAGCATTTTATTTTGACATTGTGGACTCGCGGGGCGCAGAACTTACCCTGCGTCCTCATGGTAAACGTCTGAGTATT…	x
272	OON13874.1-5	1779	5045	AAATTGATCGTGGAGCCACATGCGCCGGGAGAGCCAGTAACACCGGAGAAAGAATACCCAGTTCGCATTCGCATCAAAGGTTTGGATGAACGCGGGCAGGTTAACACGATTCCGGGGACGGACGTCCACCTCACATGTACAGTACTCGACGAGAACACGAATGAACCTGTGGAAAATGCCGACATTGGTTGGGAATTTCTGTCAGATACCGGTGAAACTCTGTCGTTTGCAATGCTGGCGCGGAGCTATCAGGTAAGCGACGACAGTGAACTCAAACTTATGGACCTGCTGCCAAATCGCAACGCTCTGGGTCGTTGCGTCGTAACCCTGGAAAAGCGCGTGACGCTGTCGTCCCCCTACTTCTTATTCAATGTGGATGATGCGTCTATTAAAGTCCCT…	x
273	OON13874.1-6	1782	5048	ACAGGAGCGCCGGTGAGTAATGCCCAGTATATCTGGGATATGCGTCTGGTCCCGGAAGAGTCGGCACCTGAGCTGAAAGGAACCTTAGGTCCTTTCATTGAAAGTGTCTTAGAACAGCCAAATGGCCATGTGACCCTGCGTAGTGCGAAAACTATCTCGGGAATCGATCAGGCCCGCCTTCGCTGCCGTGTTCTTTATGACAAAACCTGGTATTCGTCCCCATTTTACCGTCTGATCCCCGATAGCCCGGATCAGCCACCATACACTCCGGACCCGGTGGTGTATCCTAAGTACCGCGTGGAAGTGGAAGGGCTTGATGCAGACGGCCGTCTGACCGGTAAAGTGGGCGACAGTCCAGTCCTTCGTTGTCACGCATACGACGCAGGGACAGGCACGGAG…	x
274	OON13874.1-7	1782	5048	GTTTTGCCAAGTGAGGAGCGTATGCAGGATGCGGCACACGAATACTCCTCGGGTTATTTCTATTCCGGCGTACGCAAACGCGGGGAACCGCCAGTTCAACCAGGTGGTGTCAAAAAAGACGCGGATGGGTTCACTCGCGACCCGCTGGTCCTTGTAAAGGTGGAAGGTGCCCGTCCAAATCATACGATTGCCGCGACAGTAGGGGAGAGCTTGGAACTTCGTGGTTACGCAATTGATGTTCCGACCGGTAAACCGATCGAAGGTATGCACTATTCCTGGGAACTGCGCACCCTTGATAACCTGCCGTTGTCCTCAAACCAGCTGTCGGATTCAATGGCGACGGGCGTGTCGTTCGGGGATGATGGCCAAAGCTTGCGCATTAAATCGTATCGCCCGACC…	x
275	OON13874.1-8	3120	6386	AAACACTATCGGTCCAAGCCGTTTCAGCTCATTGTAGATTCAAAGGAACGTGATCCAGAAATGAAACCGCATGAGGTCCAGATCCCGGACGAGTTTTACATTAAGATTAGCGGTATTGAGGAAGACGGTATCCTGAAAGCTACAGAAGGATCGGATGTGTCCCTGTCATGTCTGGCGGTAGAAACGAGCTCAGGTATGGTACATAAATCGGACCGCCTGGTTTATGGGTGGGAGTGGCGCAACCTGGATGGCGGCCTTGCAGATGCCAGCCGCTTAGGCCGTAGTATCAAAAGCCGCGATAATGAACTGCTGATCACTAGTGTGAAACCGACGGACACCATCAAGGGCCGCTGTGTAGTGACCGATCGTCAGCCGTTCGGCGACACCACCGATGAAGAG…	x
276	OON14937.1	2151	5417	ATGAGCGGTGAGCCCATGGCGACGGAAAGCGAAGGCGAAACGTTTGCTTTTCAGGCAGAGATTGCTCAGTTGATGAGCCTGATTATCAATACCTTTTACAGCAATAAAGAGATTTTTCTCCGTGAATTGATTTCGAACGCGAGCGACGCCTTGGACAAAATCCGTTATAAATCATTAACGGATCCGAGTGTGCTGGATACGGGCAAAGAATTGTGCATCAAACTGATTCCAGACAAAGCAAATAGCACCTTGACAGTTATTGATACCGGCATCGGCATGACGAAAGCTGATCTGATTAACAATCTGGGCACAATTGCCCGCAGTGGGACTAAGGCGTTCATGGAAGCTCTGCAGGCTGGGGCAGACATCAGCATGATCGGCCAGTTTGGCGTTGGCTTT…	x
277	OON15178.1-1	3405	6671	ATGGCCGTTCTGGAATATCGCTGGAATCGTACGGGCTGTCCGCAAGAAGAGACTCCGAATTTTAAGGAATGTTTTGGAAAACTGCCTAAAGATACGCTGTTAACATGTGCCGCAGAATTTGAATGGCCATATCGCGTTAATGAGAGTTGGCTGAAATTTCCTAATTGTAGTTGGACACCTCTGGTTTCGCTCGAACACGAACTGTATTCGTTTCGTCGCCTGTCTTCGGCTTGCAATAGCCGTCTGCCAATCGTACAGCCGCGTTTCACTGAGCGGAAACTGAGTTGGCACATCCGTCAGACTGAGGAAGTTATGAGTCTGCAGCCGCAAGACCAAGAATGGATGTTTCCACTGATTAACCAGGCCTACCAGGAAAAAGGCCGCAATCGCTGGTACTAC…	x
278	OON18991.1	1188	4454	ATGTTGGTGAGCCGCGCCTGGGATATTCCGGTGCGTTGGGATGGTCGTACCCTGGAACAATGCCATCGTGATATGATGTCATCCCTGCGTAACCGCTTCGGCCGGCGTGCGTCAGGAGACCGTTCATGTTTAGCTCAGCTGGTGCACGCGCCGGATTGGAATGATGAAGTAAACCGCTGGGTCGAAGAAACTCAAGACCGTTGGAATGCGGAAATGAAACGTCTGCGTGAAGAAATGTTTTCCCTTGTCCCGATGGATCTGTTTGGCGTCTCTCCCAGCGATTTTTTTGAACCGTATGGCGATGTCCACAGCGTTTTAAATCGCATGGACCATCAGATGCGCGCGCTGACCCAGCACATGGAACAGGAAGCGAATCAAGCAGCATCCACCGAAGGTGGT…	x
