# Supplementary material for: Immunomics-guided biomarker discovery for human liver fluke infection and infection-associated cholangiocarcinoma
Source: Nat Commun. 2025 Jul 1;16:5965. doi: 10.1038/s41467-025-61043-2 (PMC12218120; doi:10.1038/s41467-025-61043-2)
Supplement: Supplementary file 6 — Supplementary Data 3 [file 41467_2025_61043_MOESM6_ESM.xlsx]

## Sheet: CCA diagnosis
Supplementary Data 3. Diagnostic features of cholangiocarcinoma patients.
Sample number	Sex	Age Range	Stage of cancer	Diagnosis/Pathosection Dx. CHCA (type)	Location	Gross appearance
1	F	70-79	1	Papillary adenocarcinoma	Distal	Intraductal
2	F	50-59	3b	Poorly differentiated adenocarcinoma	Intrahepatic	mass
3	F	50-59	4	adenocarcinoma	perihilar	periductal
4	F	50-59	2b	Tubular adenocarcinoma	distal	periductal
5	M	60-69	3c	adenocarcinoma	perihilar	periductal
6	F	30-39	4	adenocarcinoma	Intrahepatic	mass
7	F	50-59	3c	Papillary adenocarcinoma	perihilar	intraductal
8	M	60-69	4	No report	perihilar	periductal
9	M	50-59	4a	adenocarcinoma	perihilar	periductal
10	M	60-69	4	Papillary adenocarcinoma (Tubulopapillary adenocarcinoma)	perihilar	intraductal
11	M	50-59	3b	Tubular adenocarcinoma (well-differentiated tubular adenocarcinoma)	Intrahepatic	mass
12	F	50-59	3c	No report	perihilar	periductal
13	F	50-59	4a	No report	perihilar	periductal + mass
14	M	50-59	4a	tubulo papillary adenocarcinoma (well-differentiated tubule-papillary adenocarcinoma)	perihilar + intrahepatic	periductal + mass
15	M	50-59	T0 very early	CCA; Distal IPNB	Distal	intraductal
16	F	60-69	3b	adenocarcinoma	Intrahepatic	mass
17	M	60-69	T0 very early	IPNB (benign papillary)	perihilar	intraductal
18	M	70-79	T0 very early	IPNB (benign papillary)	Distal	intraductal
19	M	60-69	3b	Poorly differentiated adenocarcinoma	Intrahepatic	mass
20	F	50-59	1	CCA	No data	No data
21	M	50-59	3a	adenocarcinoma	Intrahepatic	mass
22	M	60-69	3b	Papillary adenocarcinoma	perihilar	intraductal
23	M	60-69	4	adenocarcinoma	Intrahepatic	mass
24	F	40-49	T0 very early	CCA: biliary cyastadenoma	No data	No data
25	F	40-49	T0 very early	IPNB = Intraductal papillary neoplasm of bile duct (benign papillary)	Distal	intraductal
26	M	30-39	4a	Tubular adenocarcinoma	perihilar	periductal
27	F	50-59	2	Tubular adenocarcinoma	perihilar	periductal
28	M	70-79	4	tubular adenocarcinoma	intrahepatic	mass forming
29	M	60-69	3b	cholaniocarcinoma, intraductal papillary carcinoma	intrahepatic	intraductal
30	M	70-79	1	adenocarcinoma	intrahepatic	periductal infiltration
31	M	50-59	4	Poorly differentiated adenocarcinoma	intrahepatic	mass forming
32	M	60-69	2	cholaniocarcinoma, invasive tubulo- papillary carcinoma	intrahepatic	mass forming
33	M	50-59	4	adenocarcinoma	intrahepatic	mass forming
34	M	60-69	4	adenocarcinoma	intrahepatic	mass forming
35	M	60-69	4	fibrotic tissue /wait for biopsy (new) by VL (MD)	intrahepatic	mass forming
36	F	50-59	4	adenocarcinoma	intrahepatic	mass forming
37	M	60-69	4	adenocarcinoma	perihilar	periductal infiltration
38	M	70-79	4	adenocarcinoma	perihilar	periductal infiltration
39	F	50-59	4	adenocarcinoma	perihilar	periductal ifiltration
40	M	60-69	3a	cholangiocarcinoma, well diff	intrahepatic	mass-forming
41	M	50-59	T0 very early	Cholangiocarcinoma, intraductal papillary neoplasm of bile duct (benign papillary) (IPNB)	intrahepatic	mass-forming
42	F	50-59	3a	adenocarcinoma, well diff (Well-differentiated adenocarcinoma)	distal	periductal ifiltration
43	F	40-49	3	CCA cholangiocarcinoma, invasive IPNB	intrahepatic	periductal infiltration
44	M	50-59	4	CCA Adenocarcinoma	Perihilar	periductal infiltration+intraductal
45	M	70-79	4	CCA Adenocarcinoma	intrahepatic	mass-forming
46	M	80-89	3b	CCA , Well-differentiated	intrahepatic	mass-forming
47	F	60-69	4	adenocarcinoma	intrahepatic	mass-forming
48	F	50-59	4	few malignant cell with extensive tumor necrosis	intrahepatic	mass-forming
49	M	50-59	4	CCA; Adenocarcinoma, primary versus metastasis	Intrahepatic	mass forming
50	M	50-59	4	CCA; Adenocarcinoma, primary versus metastasis	Intrahepatic	mass-forming
51	F	60-69	T0 very early	CCA; Adenocarcinoma	Intrahepatic	mass-forming
