# Supplementary material for: Immunomics-guided biomarker discovery for human liver fluke infection and infection-associated cholangiocarcinoma
Source: Nat Commun. 2025 Jul 1;16:5965. doi: 10.1038/s41467-025-61043-2 (PMC12218120; doi:10.1038/s41467-025-61043-2)
Supplement: Supplementary file 8 — Source Data [file 41467_2025_61043_MOESM8_ESM.xlsx]

## Sheet: Figure 2A
Figure 2A: proteome screen
Statistics: Students ttest, two-tailed, two sample unequal variance, no multiple comparison adjustment generated by Microsoft Excel
IgG1								IgG4
OV infected			uninfected			IgG1 p-value		OV infected			uninfected			IgG4 p-value
Mean flourescence	SD	N	Mean flourescence	SD	N	OV infected vs uninfected	Protein name	Mean flourescence	SD	N	Mean flourescence	SD	N	OV infected vs uninfected
3655.09	1523.5	50	1396.74	1777.4	100	7.817e-13	P8: OON14063.1	3613.28	1557.54	50	551.307	1725.33	100	3.499e-19
7871.6	2812.82	50	3303.49	2942.2	100	4.0152e-15	OON17590.1	7031.36	2355	50	2547.15	2885.83	100	8.0484e-18
4057.97	1912.45	50	1895.47	1920.65	100	3.0427e-09	OON18625.1	3503.14	1628.31	50	729.707	1740.5	100	4.9894e-16
7359.24	3257.49	50	3041.3	3468.09	100	2.3875e-11	OON22784.1	6357.08	3007.8	50	1358.74	3302.22	100	2.2038e-15
8890.62	3355.99	50	3214.94	3257.18	100	3.1146e-16	OON21402.1	7878.35	3392.4	50	2910.45	3126.92	100	1.4728e-13
1892.8	938.539	50	690.035	1043.73	100	1.2387e-10	OON21145.1	1567.03	1008.52	50	95.8233	953.82	100	2.0538e-13
10543.5	4183.9	50	4668.26	3608.19	100	5.5518e-13	OON18257.1	9146.31	4142.31	50	3432.34	3548.66	100	1.083e-12
5217.44	2264.97	50	2112.17	2361.16	100	5.4761e-12	P9: OON23642.1	5045.45	2206.32	50	2011.7	2096.08	100	2.301e-12
5195.77	2340.16	50	2067.83	2120.42	100	4.9789e-12	OON16939.1	4752.31	2649.01	50	1249.05	1987.79	100	3.0845e-12
4634.49	2205.32	50	1981.73	2392.91	100	8.3065e-10	OON22462.1	3693.42	2047.54	50	974.077	2066.13	100	1.3802e-11
1562.27	1462.57	50	766.521	1176.73	100	0.0012494	P4: OON15278.1-2	1560.41	973.712	50	330.003	809.401	100	2.4122e-11
1613.17	965.943	50	837.658	903.12	100	7.8539e-06	OON21481.1	1393.94	855.47	50	325.01	677.222	100	2.8706e-11
6664.32	2807.57	50	2911.58	2590.83	100	5.5894e-12	OON13845.1	5612.58	2581.63	50	2265.24	2628.32	100	3.5942e-11
2198.89	1147.54	50	1081.11	883.911	100	4.6015e-08	OON15358.1	1974.13	1009.01	50	848.843	939.76	100	2.7415e-09
1473.86	1301.48	50	344.485	894.877	100	4.9676e-07	OON17901.1	1992.52	1166.87	50	706.2	1089.78	100	3.9479e-09
780.952	972.833	50	362.098	722.592	100	0.0086343	OON13836.1	1811.98	1340.43	50	451.76	673.663	100	5.6846e-09
1041.18	984.393	50	471.855	800.391	100	0.00064986	OON23645.1	1272.13	817.708	50	439.613	660.007	100	1.7384e-08
3621.29	1599.77	50	1612.72	1486.37	100	5.701e-11	OON16674.1	3420.67	1889.51	50	1490.69	1599.05	100	1.9819e-08
674.352	710.587	50	87.668	571.761	100	2.3984e-06	OON15673.1	640.409	687.659	50	-42.9567	600.117	100	4.7933e-08
2857.49	1398.75	50	1436.89	1323.97	100	4.2759e-08	OON17839.1	1459.45	1375.44	50	146.013	1249.24	100	1.6176e-07
871.472	1013.79	50	282.828	675.861	100	0.00040176	P2: OON21494.1	337.823	912.148	50	-456.953	629.68	100	4.5876e-07
387.519	762.371	50	264.355	762.015	100	0.35317	OON13638.1	1255.53	879.664	50	479.053	722.64	100	6.2954e-07
773.432	1574.72	50	215.518	876.23	100	0.022872	OON14868.1-1	1126.32	1201.84	50	218.74	622.488	100	4.6778e-06
1187.51	1202.58	50	593.248	906.932	100	0.002834	OON18956.1	1133.49	1039.69	50	352.373	787.378	100	1.1738e-05
1954.94	1401.79	50	1320.38	1203.84	100	0.0075547	OON16694.1	2156.01	1300.04	50	1212.82	918.184	100	1.7718e-05
405.285	892.024	50	123.061	600.22	100	0.047093	OON16509.1	307.383	633.428	50	-25.2833	389.241	100	0.0011102
553.012	1118.51	50	121.608	874.135	100	0.01935	OON14868.1-2	735.143	914.029	50	314.267	592.522	100	0.0041944
643.239	833.271	50	427.305	687.862	100	0.11732	OON22549.1	663.963	698.614	50	344.357	526.183	100	0.0055135
0							OON18031.1	259.729	701.426	50	-43.8767	445.559	100	0.0067637
926.019	3264.56	50	171.725	775.393	100	0.11321	P5: Ov-M60-2	4887.07	8370.69	50	1253.55	5869.74	100	0.0074916
0							OON22988.1	482.283	926.653	50	82.6967	629.789	100	0.0075594
652.705	1166.11	50	101.121	866.949	100	0.0040818	OON22805.1	304.129	775.945	50	-7.36667	690.226	100	0.018356
165.672	865.238	50	-14.702	556.323	100	0.18397	OON18352.1	202.889	687.841	50	-50.3767	487.156	100	0.022636
0							ANK78263.1	383.843	656.566	50	153.587	401.355	100	0.025991
88.392	1016.49	50	-71.852	568.264	100	0.30375	OON16820.1	-234.037	825.329	50	-521.203	614.132	100	0.032521
0							OON15223.1	296.769	760.234	50	55.5433	467.705	100	0.043476
0							P1: OON19686.1	2116.92	7776.34	50	-140.06	4106.61	100	0.059052
0							OON16021.1	478.696	868.768	50	231.01	411.606	100	0.060695
0							OON18118.1	660.103	1863.85	50	157.327	461.159	100	0.065867
630.872	824.363	50	269.348	608.749	100	0.0074569	OON14937.1	0	0	50
362.185	702.822	50	94.8013	483.274	100	0.018045	OON21009.1	0		50
547.392	1147.53	50	255.738	602.545	100	0.096989	OON23296.1	0		50
772.592	1076.09	50	514.558	653.685	100	0.12392	OON15204.1	0		50
0				0			OV CONTROLS	0			0
3117.7	4376.96	50	331.67	1993.25	100	6.8119e-05	Ov-ES protein	145.7	1257.87	50	-99.34	358.409	100	0.18264
2630.78	4270.36	50	361.55	2375.42	100	0.00085751	Ov-Somatic	201.98	1223.92	50	-41.08	523.667	100	0.18414

## Sheet: Figure 2B
Figure 2B: chosen proteins and proteome p-values
Statistics: from panel 2A			Log p-values comparing infected sample or CCA patient vs uninfected flourescence from proteome chip
				OV+	OV+	Cs+	Cs+	CCA	CCA
	Protein code	Protein family		IgG1	IgG4	IgG1	IgG4	IgG1	IgG4
	OON19686.1	cysteine protease	P1				-17.236	-5.844
	OON21494.1	EF hand	P2	-3.396	-6.338			-3.975	-3.483
	OON22456.1	thioredoxin	P3			-1.439	-8.643	-3.731
	OON15278.1-2	myosin	P4	-2.903	-10.618
	Ov-M60-2	mucinase	P5		-2.125	-1.558
	OON17288.1_C	unknown	P6				-1.341
	OON17498.1	proteasome	P7				-5.59
	OON14063.1	unknown	P8	-12.107	-18.456
	OON23642.1	isocitrate dehydrogenase	P9	-11.262	-11.638

## Sheet: Figure 3B+C
Figure 3B+C: ICT summary results
statistics: NA
	Figure 3B IgG
		Ov-Somatic	Ov-ES	P1	P5	P6	P8	P9
	Ov- (50)	0	0	16	8	8	18	14
	Ov+ (114)			52.6	16.7	33.3	39.5	21.9
	Cs+ (50)	70.8	87.5	70	28	14	30	4
	CCA (50)		64.9	68	58	64	36	50
	Figure 3C IgG4
		Ov-Somatic	Ov-ES	P1	P5	P6	P8	P9
	Ov- (50)	0	0	6	12	8	12	12
	Ov+ (114)	70.2	69.3	29.8	49.1	29	23.7	76.3
	Cs+ (50)	41.7		80	22	20	12	50
	CCA (50)	22	37.8	52	42	34	38	86

## Sheet: Figure 4A
Figure 4A: P1 IgG ICT
Statistics: NA
P1 IgG	Non- endemic Ov-	Endemic Ov-	Very Low	Low	Medium	High
			0
			0
			0
		0.25	0
		1.25	1.5
		0.25	0
		0	1
		0	0.5
		0	0
		0.25	0
		0	0
		1	2.5
		0.25	0
		1	0.5
		0.25	3
		0.25	0
		0.25	1.5
		0.25	0.5
		0	0.5
		0.75
		0		1
		0		2
		0		2
		0		0.5
		0.25		3
		0		2.5
		0.25		2.5
		0		1
	0			0
	0.25			0
	1			0
	0.25			0
	0.5			0.75
	0.25			2
	0.25			1.5
	0			1
	0			1
	0			1.5
	0			3
		0		1.5
		0.25		2
		0.5		1.5
		0.5		0.5
	2			0
		2.25		0.75
		0.25		2.5
		3		2
	2			3
		0		0.5
		0.75		2
		0		1
		0.75		1.5
	0			1
				1
	0.25			0.75
	0.25			2
	0			2
	1			0.5
	0.25			0.75
	0.75			0.75
	1			0
	1			1
	0			1.5
	0			2
	0.5			2
	0			0.75
	0.75			2
	0			2
	0.5			0.75
	0.5			1
	0.25			0
	0			2.5
	1.25			1
	0			0.75
	0			1.5
	0.25			1
				0.5
				2
				1
				2
				3
				0.5
				0.5
				1
				2.5
				0.5
				2.5
				0.75
				1.5
				0.5
				0
				0
				0.75
				0.75
				1
					0.5
					0.75
					0
					2
					3.5
					0.75
					3.5
					0.5
					0
					0
					1.5
					0
					1
					0
					2
					0.5
					0.75
						2.5
						3

## Sheet: Figure 4B
Figure 4B: P9 IgG4 ICT
Statistics: NA
P9 IgG4	Non- endemic Ov-	Endemic Ov-	Very Low	Low	Medium	High
			1
				0.75
				0.75
		0		0
		0	0
		0	0.5
		0		1
		0.25		0.5
		0			1
		0			0.5
		0		0.5
		0.25	0
		0		0.5
		0		0.5
				0.5
		0.5		0.5
		0	0.5
		0			0.5
		0.25		0
		0		0
		0	2
		0		2
		1	0.75
		0.75		0.5
		0			0.5
		0		0.75
		0	1
		0.5			0.5
	0.25		0.5
	0			0
	0.25			0.5
	0			0.5
	0			0.5
	0		0
	0		0
	0		2
	0		0
	0.5		0.5
	0		2
		0	0.5
		0.25		0.5
		0			2
		0		1
	0.25				0.75
		0		0.5
		0		1
		0			2
	0		0.75
		0	1
		0		1
		0	1
		0		2
	0			3
	0.5			2
	1.25			2
	0			0.5
	0				0.5
	0.25				0.5
	0.25				0.5
	0				0.75
	0				2
	0.25				0.5
	0					1
	0.25					1
	0			1
	0			0.5
	0.25			0
	0			0
	0			0
	0			0.75
	0.25			1
	0.5			0.75
	0			0.5
	0			0
	0.25			0
	1.25			0.5
				0
				0
				0.5
				0
				0
				0.5
				0.5
					1
					0.5
				0.5
				2
				0.5
				0.75
				0.75
				0
				0.5
				0.75
				1
				0.75
				1
				0
				0.5
				0.5
				0
				0.5
					0.5
				0
				0.5
				0.75
				0
				0.5
				0
				0
				0
				0
				0.5
				1
				0.5

## Sheet: Figure 4C
		Figure 4C: P1 IgG linear regression
P1 IgG	EPG	Statistics generated by Graphpad prism 10.4.1												Statistics generated by Graphpad prism 10.4.1
	12.5	log EPG	Ov(+) LAO	Ov(+) THA	combined	Non-endemic Ov-	Endemic Ov-		Gender	Age	EPG			Statistics for linear regression
	212.5	1.09691	0		0				W	Unknown	12.5				Ov(+) LAO	Ov(+) THA	combined
	537.5	2.32736	1		1				W	Unknown	212.5			Best-fit values
	150	2.73038	0.5		0.5				M	Unknown	537.5			Slope	0.288	-0.568	0.2102
	12.5	2.17609	1		1				M	50	150			Y-intercept	0.2356	2.896	0.6433
	12.5	1.09691	0		0				W	22	12.5			X-intercept	-0.8182	5.099	-3.061
	262.5	1.09691	1.5		1.5				W	43	12.5			1/slope	3.473	-1.761	4.758
	725	2.41913	2		2				W	50	262.5
	2450	2.86034	0		0				W	34	725			Std. Error
	2062.5	3.38917	1		1				M	63	2450			Slope	0.1259	0.4207	0.03261
	112.5	3.31439	0		0				W	56	2062.5			Y-intercept	0.3103	1.078	0.06829
	12.5	2.05115	1		1				W	38	112.5
	112.5	1.09691	0		0				W	60	12.5			95% Confidence Intervals
	387.5	2.05115	2		2				W	27	112.5			Slope	0.03638 to 0.5396	-1.414 to 0.2778	0.1459 to 0.2745
	112.5	2.58827	2		2				M	41	387.5			Y-intercept	-0.3846 to 0.8559	0.7280 to 5.064	0.5086 to 0.7781
	262.5	2.05115	2		2				M	21	112.5			X-intercept	-22.50 to 0.7453	3.546 to +infinity	-4.983 to -1.983
	25	2.41913	1		1				W	36	262.5
	1637.5	1.39794	0		0				W	38	25			Goodness of Fit
	112.5	3.21418	0		0				W	50	1637.5			R squared	0.07786	0.03659	0.1842
	175	2.05115	0.5		0.5				M	41	112.5			Sy.x	0.8896	0.8862	0.812
	25	2.24304	0.75		0.75				W	45	175
	162.5	1.39794	2.5		2.5				M	59	25			Is slope significantly non-zero?
	25	2.21085	0		0				M	21	162.5			F	5.235	1.823	41.55
	275	1.39794	0		0				W	42	25			DFn, DFd	1, 62	1, 48	1, 184
	2037.5	2.43933	1		1				M	44	275			P value	0.0256	0.1833	<0.0001
	225	3.3091	1.5		1.5				W	55	2037.5			Deviation from zero?	Significant	Not Significant	Significant
	12.5	2.35218	1.5		1.5				M	30	225
	1187.5	1.09691	1		1				W	32	12.5			Equation	Y = 0.2880*X + 0.2356	Y = -0.5680*X + 2.896	Y = 0.2102*X + 0.6433
	25	3.07463	0.75		0.75				M	63	1187.5
	225	1.39794	0.5		0.5				W	34	25			Data
	325	2.35218	2		2				W	Unknown	225			Number of X values	64	114	187
	287.5	2.51188	0.75		0.75				W	Unknown	325			Maximum number of Y replicates	1	1	1
	575	2.45864	0.75		0.75				M	Unknown	287.5			Total number of values	64	50	186
	12.5	2.75967	0.5		0.5				W	Unknown	575			Number of missing values	0	64	1
	12.5	1.09691	0.5		0.5				M	Unknown	12.5
	37.5	1.09691	0		0				M	Unknown	12.5
	87.5	1.57403	0		0				W	Unknown	37.5			Correlation statistics
	87.5	1.94201	0.5		0.5				W	Unknown	87.5				EPG vs. Ov(+) LAO	EPG vs. Ov(+) THA	EPG vs. combined
	12.5	1.94201	0.5		0.5				M	Unknown	87.5			Pearson r
	0.8	1.09691	0		0				M	Unknown	12.5			r	0.279	-0.1913	0.4292
	325	-0.09691	0		0				W	Unknown	0			95% confidence interval	0.03568 to 0.4912	-0.4459 to 0.09196	0.3041 to 0.5398
	2000	2.51188	0		0				W	14	325			R squared	0.07786	0.03659	0.1842
	237.5	3.30103	0		0				W	Unknown	2000
	3550	2.37566	0		0				W	Unknown	237.5			P value
	475	3.55023	0.5		0.5				W	60	3550			P (two-tailed)	0.0256	0.1833	<0.0001
	150	2.67669	0.5		0.5				W	29	475			P value summary	*	ns	****
	2850	2.17609	0		0				M	34	150			Significant? (alpha = 0.05)	Yes	No	Yes
	0.9	3.45485	0		0				W	42	2850
	25	-0.04576	0		0				W	44	0			Number of XY Pairs	64	50	186
	362.5	1.39794	3		3				M	55	25
	37.5	2.55931	0.75		0.75				W	38	362.5
	587.5	1.57403	1.5		1.5				W	43	37.5
	662.5	2.76901	2.5		2.5				W	40	587.5
	487.5	2.82119	0		0				M	54	662.5
	437.5	2.68797	2		2				M	40	487.5
	537.5	2.64098	1		1				M	35	437.5
	1462.5	2.73038	1		1				M	40	537.5
	1075	3.1651	0.5		0.5				M	Unknown	1462.5
	1400	3.03141	0		0				W	22	1075
	1062.5	3.14613	3.5		3.5				W	53	1400
	2875	3.02633	0.75		0.75				W	55	1062.5
	1125	3.45864	2		2				M	35	2875
	12900	3.05115	2		2				W	33	1125
	11262.5	4.11059	3		3				W	37	12900
	288	4.05164	2.5		2.5				W	58	11262.5
	900	2.45939		2	2				M	57	288
	240.5	2.95424		1	1				M	37	900
	569.5	2.38111		0.75	0.75				M	30	240.5
	529	2.75549		2.5	2.5				W	34	569.5
	230	2.72346		0.5	0.5				W	43	529
	308	2.36173		0.5	0.5				M	50	230
	204	2.48855		0.75	0.75				M	52	308
	259	2.30963		1	1				M	50	204
	214.5	2.4133		0.5	0.5				W	57	259
	224	2.33143		1.5	1.5				M	58	214.5
	115.5	2.35025		3	3				M	50	224
	150	2.06258		3	3				M	60	115.5
	448.5	2.17609		0	0				M	53	150
	186	2.65176		0.75	0.75				W	54	448.5
	357.5	2.26951		2	2				W	48	186
	390	2.55328		2	2				W	58	357.5
	637.5	2.59106		0.75	0.75				W	56	390
	456.5	2.80448		0.5	0.5				M	59	637.5
	1055	2.65944		1	1				M	48	456.5
	5251.5	3.02325		0.5	0.5				M	60	1055
	880	3.72028		0.75	0.75				M	47	5251.5
	300	2.94448		0.75	0.75				M	48	880
	272	2.47712		0.5	0.5				W	59	300
	456	2.43457		1.5	1.5				M	57	272
	392	2.65896		1.5	1.5				W	41	456
	430.5	2.59329		1	1				W	56	392
	594.5	2.63397		2.5	2.5				W	46	430.5
	741	2.77415		0.75	0.75				M	58	594.5
	427.5	2.86982		0.75	0.75				W	48	741
	503.5	2.63094		0	0				W	46	427.5
	273	2.702		1	1				W	46	503.5
	250	2.43616		1	1				W	32	273
	192	2.39794		2.5	2.5				W	47	250
	288	2.2833		1.5	1.5				W	55	192
	620.5	2.45939		2	2				W	60	288
	335	2.79274		1.5	1.5				M	50	620.5
	1148	2.52504		1.5	1.5				W	48	335
	119	3.05994		3.5	3.5				M	43	1148
	228	2.07555		2.5	2.5				M	57	119
	256	2.35793		1.5	1.5				M	54	228
	115.5	2.40824		2	2				W	51	256
	522	2.06258		2.5	2.5				W	48	115.5
	325.5	2.71767		3	3				W	43	522
	100	2.51255		1	1				M	54	325.5
	510	2		2	2				W	41	100
	162.5	2.70757		2	2				W	57	510
	378	2.21085		0	0				M	26	162.5
	256.5	2.57749		2	2				W	58	378
	350	2.40909		3	3				M	52	256.5
	0.05	2.54407		2	2				M	50	350
	0.055	-1.30103			0.25		0.25		M	44
	0.06	-1.25964			1.25		1.25		F	28
	0.065	-1.22185			0.25		0.25		F	40
	0.07	-1.18709			0		0		F	41
	0.075	-1.1549			0		0		F	22
	0.08	-1.12494			0		0		F	30
	0.085	-1.09691			0.25		0.25		M	28
	0.09	-1.07058			0		0		M	46
	0.05	-1.04576			1		1		M	37
	0.055	-1.30103			0.25		0.25		M	36
	0.06	-1.25964			1		1		F	56
	0.065	-1.22185			0.25		0.25		F	24
	0.07	-1.18709			0.25		0.25		M	35
	0.075	-1.1549			0.25		0.25		F	56
	0.08	-1.12494			0.25		0.25		M	42
	0.085	-1.09691			0		0		M	58
	0.09	-1.07058			0.75		0.75		F	37
	0.05	-1.04576			0		0		M	38
	0.055	-1.30103			0		0		F	47
	0.06	-1.25964			0		0		M	49
	0.065	-1.22185			0		0		F	41
	0.07	-1.18709			0.25		0.25		M	47
	0.075	-1.1549			0		0
	0.08	-1.12494			0.25		0.25
	0.085	-1.09691			0		0
	0.09	-1.07058			0	0
	0.05	-1.04576			0.25	0.25
	0.055	-1.30103			1	1
	0.06	-1.25964			0.25	0.25
	0.065	-1.22185			0.5	0.5
	0.07	-1.18709			0.25	0.25
	0.075	-1.1549			0.25	0.25
	0.08	-1.12494			0	0
	0.085	-1.09691			0	0
	0.09	-1.07058			0	0
	0.05	-1.04576			0	0
	0.055	-1.30103			0		0
	0.06	-1.25964			0.25		0.25
	0.065	-1.22185			0.5		0.5
	0.07	-1.18709			0.5		0.5
	0.075	-1.1549			2	2
	0.08	-1.12494			2.25		2.25
	0.085	-1.09691			0.25		0.25
	0.09	-1.07058			3		3
	0.05	-1.04576			2	2
	0.055	-1.30103			0		0
	0.06	-1.25964			0.75		0.75
	0.065	-1.22185			0		0
	0.07	-1.18709			0.75		0.75
	0.075	-1.1549			0	0
	0.08	-1.12494
	0.085	-1.09691			0.25	0.25
	0.09	-1.07058			0.25	0.25
	0.05	-1.04576			0	0
	0.055	-1.30103			1	1
	0.06	-1.25964			0.25	0.25
	0.065	-1.22185			0.75	0.75
	0.07	-1.18709			1	1
	0.075	-1.1549			1	1
	0.08	-1.12494			0	0
	0.085	-1.09691			0	0
	0.09	-1.07058			0.5	0.5
	0.05	-1.04576			0	0
	0.055	-1.30103			0.75	0.75
	0.06	-1.25964			0	0
	0.065	-1.22185			0.5	0.5
	0.07	-1.18709			0.5	0.5
	0.075	-1.1549			0.25	0.25
	0.08	-1.12494			0	0
	0.085	-1.09691			1.25	1.25
	0.09	-1.07058			0	0
	0.05	-1.04576			0	0
		-1.30103			0.25	0.25

## Sheet: Figure 4D
Figure 4D: P9 IgG4 regression
Statistics generated by Graphpad prism 10.4.1														Statistics generated by Graphpad prism 10.4.1
P9 IgG4	EPG	log EPG	Ov(+) LAO	Ov(+) THA	combined	Non-endemic Ov-	Endemic Ov-		Gender	Age	EPG			Statistics for linear regression
	12.5	1.09691	1		1				W	Unknown	12.5				Ov(+) LAO	Ov(+) THA	combined
	212.5	2.32736	0.75		0.75				W	Unknown	212.5			Best-fit values
	537.5	2.73038	0.75		0.75				M	Unknown	537.5			Slope	0.1344	0.217	0.1386
	150	2.17609	0		0				M	50	150			Y-intercept	0.5071	-0.1074	0.3127
	12.5	1.09691	0		0				W	22	12.5			X-intercept	-3.773	0.4949	-2.256
	12.5	1.09691	0.5		0.5				W	43	12.5			1/slope	7.44	4.609	7.216
	262.5	2.41913	1		1				W	50	262.5
	725	2.86034	0.5		0.5				W	34	725			Std. Error
	2450	3.38917	1		1				M	63	2450			Slope	0.09315	0.1977	0.01979
	2062.5	3.31439	0.5		0.5				W	56	2062.5			Y-intercept	0.2296	0.5068	0.04137
	112.5	2.05115	0.5		0.5				W	38	112.5
	12.5	1.09691	0		0				W	60	12.5			95% Confidence Intervals
	112.5	2.05115	0.5		0.5				W	27	112.5			Slope	-0.05180 to 0.3206	-0.1806 to 0.6145	0.09953 to 0.1776
	387.5	2.58827	0.5		0.5				M	41	387.5			Y-intercept	0.04801 to 0.9661	-1.126 to 0.9117	0.2311 to 0.3943
	112.5	2.05115	0.5		0.5				M	21	112.5			X-intercept	-infinity to -0.1554	-infinity to 1.862	-3.674 to -1.403
	262.5	2.41913	0.5		0.5				W	36	262.5
	25	1.39794	0.5		0.5				W	38	25			Goodness of Fit
	1637.5	3.21418	0.5		0.5				W	50	1637.5			R squared	0.03249	0.02447	0.2095
	112.5	2.05115	0		0				M	41	112.5			Sy.x	0.6584	0.4165	0.4947
	175	2.24304	0		0				W	45	175
	25	1.39794	2		2				M	59	25			Is slope significantly non-zero?
	162.5	2.21085	2		2				M	21	162.5			F	2.082	1.204	49.02
	25	1.39794	0.75		0.75				W	42	25			DFn, DFd	1, 62	1, 48	1, 185
	275	2.43933	0.5		0.5				M	44	275			P value	0.1541	0.278	<0.0001
	2037.5	3.3091	0.5		0.5				W	55	2037.5			Deviation from zero?	Not Significant	Not Significant	Significant
	225	2.35218	0.75		0.75				M	30	225
	12.5	1.09691	1		1				W	32	12.5			Equation	Y = 0.1344*X + 0.5071	Y = 0.2170*X - 0.1074	Y = 0.1386*X + 0.3127
	1187.5	3.07463	0.5		0.5				M	63	1187.5
	25	1.39794	0.5		0.5				W	34	25			Data
	225	2.35218	0		0				W	Unknown	225			Number of X values	64	114	187
	325	2.51188	0.5		0.5				W	Unknown	325			Maximum number of Y replicates	1	1	1
	287.5	2.45864	0.5		0.5				M	Unknown	287.5			Total number of values	64	50	187
	575	2.75967	0.5		0.5				W	Unknown	575			Number of missing values	0	64	0
	12.5	1.09691	0		0				M	Unknown	12.5
	12.5	1.09691	0		0				M	Unknown	12.5
	37.5	1.57403	2		2				W	Unknown	37.5			Correlation statistics
	87.5	1.94201	0		0				W	Unknown	87.5				EPG vs. Ov(+) LAO	EPG vs. Ov(+) THA	EPG vs. combined
	87.5	1.94201	0.5		0.5				M	Unknown	87.5			Pearson r
	12.5	1.09691	2		2				M	Unknown	12.5			r	0.1802	0.1564	0.4577
	0.8	-0.09691	0.5		0.5				W	Unknown	0			95% confidence interval	-0.06860 to 0.4080	-0.1275 to 0.4166	0.3363 to 0.5641
	325	2.51188	0.5		0.5				W	14	325			R squared	0.03249	0.02447	0.2095
	2000	3.30103	2		2				W	Unknown	2000
	237.5	2.37566	1		1				W	Unknown	237.5			P value
	3550	3.55023	0.75		0.75				W	60	3550			P (two-tailed)	0.1541	0.278	<0.0001
	475	2.67669	0.5		0.5				W	29	475			P value summary	ns	ns	****
	150	2.17609	1		1				M	34	150			Significant? (alpha = 0.05)	No	No	Yes
	2850	3.45485	2		2				W	42	2850
	0.9	-0.04576	0.75		0.75				W	44	0			Number of XY Pairs	64	50	187
	25	1.39794	1		1				M	55	25
	362.5	2.55931	1		1				W	38	362.5
	37.5	1.57403	1		1				W	43	37.5
	587.5	2.76901	2		2				W	40	587.5
	662.5	2.82119	3		3				M	54	662.5
	487.5	2.68797	2		2				M	40	487.5
	437.5	2.64098	2		2				M	35	437.5
	537.5	2.73038	0.5		0.5				M	40	537.5
	1462.5	3.1651	0.5		0.5				M	Unknown	1462.5
	1075	3.03141	0.5		0.5				W	22	1075
	1400	3.14613	0.5		0.5				W	53	1400
	1062.5	3.02633	0.75		0.75				W	55	1062.5
	2875	3.45864	2		2				M	35	2875
	1125	3.05115	0.5		0.5				W	33	1125
	12900	4.11059	1		1				W	37	12900
	11262.5	4.05164	1		1				W	58	11262.5
	288	2.45939		1	1				M	57	288
	900	2.95424		0.5	0.5				M	37	900
	240.5	2.38111		0	0				M	30	240.5
	569.5	2.75549		0	0				W	34	569.5
	529	2.72346		0	0				W	43	529
	230	2.36173		0.75	0.75				M	50	230
	308	2.48855		1	1				M	52	308
	204	2.30963		0.75	0.75				M	50	204
	259	2.4133		0.5	0.5				W	57	259
	214.5	2.33143		0	0				M	58	214.5
	224	2.35025		0	0				M	50	224
	115.5	2.06258		0.5	0.5				M	60	115.5
	150	2.17609		0	0				M	53	150
	448.5	2.65176		0	0				W	54	448.5
	186	2.26951		0.5	0.5				W	48	186
	357.5	2.55328		0	0				W	58	357.5
	390	2.59106		0	0				W	56	390
	637.5	2.80448		0.5	0.5				M	59	637.5
	456.5	2.65944		0.5	0.5				M	48	456.5
	1055	3.02325		1	1				M	60	1055
	5251.5	3.72028		0.5	0.5				M	47	5251.5
	880	2.94448		0.5	0.5				M	48	880
	300	2.47712		2	2				W	59	300
	272	2.43457		0.5	0.5				M	57	272
	456	2.65896		0.75	0.75				W	41	456
	392	2.59329		0.75	0.75				W	56	392
	430.5	2.63397		0	0				W	46	430.5
	594.5	2.77415		0.5	0.5				M	58	594.5
	741	2.86982		0.75	0.75				W	48	741
	427.5	2.63094		1	1				W	46	427.5
	503.5	2.702		0.75	0.75				W	46	503.5
	273	2.43616		1	1				W	32	273
	250	2.39794		0	0				W	47	250
	192	2.2833		0.5	0.5				W	55	192
	288	2.45939		0.5	0.5				W	60	288
	620.5	2.79274		0	0				M	50	620.5
	335	2.52504		0.5	0.5				W	48	335
	1148	3.05994		0.5	0.5				M	43	1148
	119	2.07555		0	0				M	57	119
	228	2.35793		0.5	0.5				M	54	228
	256	2.40824		0.75	0.75				W	51	256
	115.5	2.06258		0	0				W	48	115.5
	522	2.71767		0.5	0.5				W	43	522
	325.5	2.51255		0	0				M	54	325.5
	100	2		0	0				W	41	100
	510	2.70757		0	0				W	57	510
	162.5	2.21085		0	0				M	26	162.5
	378	2.57749		0.5	0.5				W	58	378
	256.5	2.40909		1	1				M	52	256.5
	350	2.54407		0.5	0.5				M	50	350
	0.05	-1.30103			0		0		M	44
	0.055	-1.25964			0		0		F	28
	0.06	-1.22185			0		0		F	40
	0.065	-1.18709			0		0		F	41
	0.07	-1.1549			0.25		0.25		F	22
	0.075	-1.12494			0		0		F	30
	0.08	-1.09691			0		0		M	28
	0.085	-1.07058			0		0		M	46
	0.09	-1.04576			0.25		0.25		M	37
	0.05	-1.30103			0		0		M	36
	0.055	-1.25964			0		0		F	56
	0.06	-1.22185			0				F	24
	0.065	-1.18709			0.5		0.5		M	35
	0.07	-1.1549			0		0		F	56
	0.075	-1.12494			0		0		M	42
	0.08	-1.09691			0.25		0.25		M	58
	0.085	-1.07058			0		0		F	37
	0.09	-1.04576			0		0		M	38
	0.05	-1.30103			0		0		F	47
	0.055	-1.25964			1		1		M	49
	0.06	-1.22185			0.75		0.75		F	41
	0.065	-1.18709			0		0		M	47
	0.07	-1.1549			0		0
	0.075	-1.12494			0		0
	0.08	-1.09691			0.5		0.5
	0.085	-1.07058			0.25	0.25
	0.09	-1.04576			0	0
	0.05	-1.30103			0.25	0.25
	0.055	-1.25964			0	0
	0.06	-1.22185			0	0
	0.065	-1.18709			0	0
	0.07	-1.1549			0	0
	0.075	-1.12494			0	0
	0.08	-1.09691			0	0
	0.085	-1.07058			0.5	0.5
	0.09	-1.04576			0	0
	0.05	-1.30103			0		0
	0.055	-1.25964			0.25		0.25
	0.06	-1.22185			0		0
	0.065	-1.18709			0		0
	0.07	-1.1549			0.25	0.25
	0.075	-1.12494			0		0
	0.08	-1.09691			0		0
	0.085	-1.07058			0		0
	0.09	-1.04576			0	0
	0.05	-1.30103			0		0
	0.055	-1.25964			0		0
	0.06	-1.22185			0		0
	0.065	-1.18709			0		0
	0.07	-1.1549			0	0
	0.075	-1.12494			0.5	0.5
	0.08	-1.09691			1.25	1.25
	0.085	-1.07058			0	0
	0.09	-1.04576			0	0
	0.05	-1.30103			0.25	0.25
	0.055	-1.25964			0.25	0.25
	0.06	-1.22185			0	0
	0.065	-1.18709			0	0
	0.07	-1.1549			0.25	0.25
	0.075	-1.12494			0	0
	0.08	-1.09691			0.25	0.25
	0.085	-1.07058			0	0
	0.09	-1.04576			0	0
	0.05	-1.30103			0.25	0.25
	0.055	-1.25964			0	0
	0.06	-1.22185			0	0
	0.065	-1.18709			0	0
	0.07	-1.1549			0.25	0.25
	0.075	-1.12494			0.5	0.5
	0.08	-1.09691			0	0
	0.085	-1.07058			0	0
	0.09	-1.04576			0.25	0.25
	0.05	-1.30103			1.25	1.25

## Sheet: Figure 4E
Figure 4E: ROC ICT curve data																												Statistics generated by Graphpad prism 10.4.1
NOTE: P1-IgG values (cutoff >=1) have been halved to align cutoff values with ES and P9 IgG4 (>=0.5). Combination data is pooled with maximum value from either test. Combination columns labelled "combo"																												ROC curve statistics
Statistics generated by Graphpad prism 10.4.1	ES HC IGG	no Ov ES IgG	ES CCA IgG		ES HC IGG4	ES Ov IgG4	ES CCA IgG4		P1 HC IgG-half	P1 Ov IgG-half	P1 CCA IgG-half		P9 HC IgG4	P9 Ov IgG4	P9 CCA IgG4		HC ES combo	no ES Ov IgG	ES CCA combo		P1+P9 HC combo	P1+P9 Ov combo	P1+P9 CCA combo					ES IgG4					Sensitivity%	95% CI	Specificity%	95% CI	Likelihood ratio
	0		5		0	5	4.25		0.125	1.5	0.25		0	1	0		0		5		0.125	1.5	0.25					Area under the ROC curve				> 0.250	69.3	60.3% to 77.0%	98	89.5% to 99.9%	34.6
	0		5		0	4	6.25		0.625	1.25	0.125		0	1	0.5		0		6.25		0.625	1.25	0.5					Area	0.841			> 0.625	49.1	40.1% to 58.2%	100	92.9% to 100%
	0		0		0	0	0		0.125	0.375	1.875		0	0.5	0		0		0		0.125	0.5	1.875					Std. Error	0.0297			> 0.875	48.2	39.3% to 57.3%	100	92.9% to 100%
	0		0.5		0	4.25	0		0	0.25	0.125		0	0.75	0.25		0		0.5		0	0.75	0.25					95% confidence interval	0.783 to 0.900			> 1.13	37.7	29.4% to 46.9%	100	92.9% to 100%
	0		1		0	3	0.75		0	1	0.625		0.25	2			0		1		0.25	2	0.625					P value	<0.0001			> 1.63	36	27.7% to 45.1%	100	92.9% to 100%
	0		1		0	4	1.25		0	0	0.25		0	2	1		0		1.25		0	2	1									> 2.13	21.1	14.6% to 29.4%	100	92.9% to 100%
	0		0		0	3.25	2		0.125	0.5	0.125		0	1	2		0		2		0.125	1	2					Data				> 2.63	18.4	12.4% to 26.5%	100	92.9% to 100%
	0		3		0	1	4		0	0	1.5		0	0.5	1		0		4		0	0.5	1.5					Controls (ES HC IGG4)	50			> 3.13	8.77	4.83% to 15.4%	100	92.9% to 100%
	0		0.25		0	3	0.5		0.5	0.75	1.625		0.25	0.5	2		0		0.5		0.5	0.75	2					Patients (ES Ov IgG4)	114			> 3.63	3.51	1.37% to 8.68%	100	92.9% to 100%
	0		0		0	3.25	0		0.125	0	1		0	2	1		0		0		0.125	2	1					Missing Controls	1			> 4.13	1.75	0.312% to 6.17%	100	92.9% to 100%
	0		0		0	3	0		0.5	0	0.125		0	0.5	1		0		0		0.5	0.5	1					Missing Patients	0			> 4.63	0.877	0.0450% to 4.80%	100	92.9% to 100%
	0		0			1	0			0.25	1.625			0.5	0.5				0			0.5	1.625
	0		0		0	3	0		0.125	1.75	1.125			0.5	0		0		0			1.75	1.125
	0		3		0	2	2		0.125	0.375	1.125		0.5	0.5	2		0		3		0.5	0.5	2					P1 IgG					Sensitivity%	95% CI	Specificity%	95% CI	Likelihood ratio
	0		1		0	0	0		0.125	1.75	1		0	0.5	0.5		0		1		0.125	1.75	1					Area under the ROC curve				> 0.0625	78.9	70.6% to 85.4%	38.9	28.5% to 50.4%	1.29
			0.25		0	2	0		0.125	1	1		0	0.5	0.75				0.25		0.125	1	1					Area	0.736			> 0.188	78.9	70.6% to 85.4%	68.1	56.6% to 77.7%	2.47
	0		3.25		0	3.25	2.25		0	0	0.5		0.25	0.5	2		0		3.25		0.25	0.5	2					Std. Error	0.0372			> 0.313	64.9	55.8% to 73.1%	76.4	65.4% to 84.7%	2.75
	0		3.25		0	1	3.75		0.375	0.375	1		0	0.75	2		0		3.75		0.375	0.75	2					95% confidence interval	0.663 to 0.809			> 0.438	52.6	43.5% to 61.6%	83.3	73.1% to 90.2%	3.16
			0		0	0	1.25		0	0.25	1.625		0	1	1				1.25		0	1	1.625					P value	<0.0001			> 0.563	38.6	30.2% to 47.8%	91.7	83.0% to 96.1%	4.63
			1.25		0	0.5	0		0	0.5	1		0	0.5	1				1.25		0	0.5	1									> 0.688	38.6	30.2% to 47.8%	94.4	86.6% to 97.8%	6.95
			2		0	0	0		0	0.375	1.625		1	0.5	2.25				2		1	0.5	2.25					Data				> 0.875	28.9	21.4% to 37.9%	94.4	86.6% to 97.8%	5.21
			2		0	0.5	0		0	0.375	1.5		0.75	0.75	2				2		0.75	0.75	2					Controls (P1 HC IgG-half)	72			> 1.06	14	8.83% to 21.6%	97.2	90.4% to 99.5%	5.05
			0		0	0	0		0.125	0	1.125		0	0.5	2				0		0.125	0.5	2					Patients (P1 Ov IgG-half)	114			> 1.19	14	8.83% to 21.6%	98.6	92.5% to 99.9%	10.1
	0		2		0	2	0.25		0	0	0.5		0	3	1		0		2		0	3	1					Missing Controls	2			> 1.38	7.02	3.60% to 13.2%	98.6	92.5% to 99.9%	5.05
			2		0	3	0.25		0.125	0.25	1		0	0.5	0				2		0.125	0.5	1					Missing Patients	0			> 1.63	1.75	0.312% to 6.17%	100	94.9% to 100%
	0		3		0	0	2.25		0	0.75	0.5		0.5	0	0.5		0		3		0.5	0.75	0.5
	0		1.25		0	0	0		0	0.375	1		0	0.5	0.5		0		1.25		0	0.5	1
	0		1		0	3	0		0.125	1.25	1		0.25	2	2.25		0		1		0.25	2	2.25					P9 IgG4					Sensitivity%	95% CI	Specificity%	95% CI	Likelihood ratio
	0		2		0	0.5	0.5		0.25	0.25	1.125		0	0.5	2		0		2		0.25	0.5	2					Area under the ROC curve				> 0.125	76.3	67.7% to 83.2%	68.1	56.6% to 77.7%	2.39
	0		1		0	0.5	0.5		0.25	1.25	0.125		0	0	3		0		1		0.25	1.25	3					Area	0.798			> 0.375	76.3	67.7% to 83.2%	87.5	77.9% to 93.3%	6.11
	0		0		0	2	0		1.125	0.25	0.25		0	0.75	2		0		0		1.125	0.75	2					Std. Error	0.0338			> 0.625	37.7	29.4% to 46.9%	94.4	86.6% to 97.8%	6.79
	0		0		0	1	0		0.125	0.5	1		0	0.5	0.5		0		0		0.125	0.5	1					95% confidence interval	0.731 to 0.864			> 0.875	25.4	18.3% to 34.1%	95.8	88.5% to 98.9%	6.11
	0		0		0	0	0		1.5	0.25	0.25		0	0	0.75		0		0		1.5	0.25	0.75					P value	<0.0001			> 1.13	10.5	6.12% to 17.5%	97.2	90.4% to 99.5%	3.79
			1		0	0	0		0	1.5	0.625		0	0.5	2				1		0	1.5	2									> 1.63	10.5	6.12% to 17.5%	100	94.9% to 100%
	0		2		0	1	0		0.375	1	1		0	0	3		0		2		0.375	1	3					Data				> 2.50	0.877	0.0450% to 4.80%	100	94.9% to 100%
	0		0.75		0	0	0		0	0.5	0.5		0	0.75	0.75		0		0.75		0	0.75	0.75					Controls (P9 HC IgG4)	72
			0.75		0	3	0		0.375	1	1.5		0	2	1				0.75		0.375	2	1.5					Patients (P9 Ov IgG4)	114
			2.25		0	1.25	2		0	0.25	1.125		0.25	0.5	1.25				2.25		0.25	0.5	1.25					Missing Controls	2
					0	0	0		0.125	0.5	0		0	0.5	0.25				0		0.125	0.5	0.25					Missing Patients	0
					0	0	0		0.5	0.75	0.375		0.25	0.75	1				0		0.5	0.75	1
					0	0	0		0.125	0.375	0.125		0	0	0.5				0		0.125	0.375	0.5
					0	3	0		0.25	0.5	1.125		0	2	1				0		0.25	2	1.125					Combination P1+P9					Sensitivity%	95% CI	Specificity%	95% CI	Likelihood ratio
					0	0	0		0.125	1.25	0.25		0	0	1				0		0.125	1.25	1					Area under the ROC curve				> 0.0625	95.6	90.1% to 98.1%	25	16.4% to 36.1%	1.27
	0				0	0	3.25		0.125	0	1		0	1	1.25		0		3.25		0.125	1	1.25					Area	0.843			> 0.188	95.6	90.1% to 98.1%	44.4	33.5% to 55.9%	1.72
					0	0.5	0		0	0.5	0.5		0	0.75	2.25				0		0	0.75	2.25					Std. Error	0.0312			> 0.313	92.1	85.7% to 95.8%	63.9	52.4% to 74.0%	2.55
					0	0	0		0	0.375	0.25		0	0	2.25				0		0	0.375	2.25					95% confidence interval	0.782 to 0.904			> 0.438	88.6	81.5% to 93.2%	70.8	59.5% to 80.1%	3.04
					0	1	0		0	1	1.5		0.5	0.5	0.75				0		0.5	1	1.5					P value	<0.0001			> 0.563	64	54.9% to 72.3%	86.1	76.3% to 92.3%	4.61
					0.5	1	0		0	1	0		0	0.5	0.5		0.5		0		0	1	0.5									> 0.688	64	54.9% to 72.3%	88.9	79.6% to 94.3%	5.76
					0	2	0		1	0.375	0.625		0.25	1	2.25				0		1	1	2.25					Data				> 0.875	45.6	36.8% to 54.8%	90.3	81.3% to 95.2%	4.69
					0	0.5	0		1	1	0.125		0	0	0				0		1	1	0.125					Controls (P1+P9 HC combo)	72			> 1.06	22.8	16.1% to 31.3%	94.4	86.6% to 97.8%	4.11
					0	0.5	0.5		0	1			0	0.5	0.75				0.5		0	1	0.75					Patients (P1+P9 Ov combo)	114			> 1.19	22.8	16.1% to 31.3%	95.8	88.5% to 98.9%	5.47
						0				0.75			0.5	0.5							0.5	0.75						Missing Controls	2			> 1.38	17.5	11.7% to 25.6%	98.6	92.5% to 99.9%	12.6
						0			0.125	0.5			1.25	0							1.25	0.5						Missing Patients	0			> 1.63	12.3	7.46% to 19.6%	100	94.9% to 100%
						3.25			0.125	0.375			0	0.5							0.125	0.5										> 1.88	10.5	6.12% to 17.5%	100	94.9% to 100%
						0			0	0			0	0.5							0	0.5										> 2.50	0.877	0.0450% to 4.80%	100	94.9% to 100%
						0			0.5	0.375			0.25	1							0.5	1
						0			0.125	0.25			0.25	2							0.25	2
						2.25			0.375	1			0	1							0.375	1
						0.5			0.5	1			0	0.5							0.5	1
						3.25			0.5	0.375			0.25	0.5							0.5	0.5
						2			0	0.5			0	0.5							0	0.5
						0			0	0.5			0.25	1							0.25	1
						0			0.25	0.75			0	0.5							0.25	0.75
						1.25			0	1			0	1							0	1
						2			0.375	0.5			0.25	0.5							0.375	0.5
						0			0	0.25			0	0.5							0	0.5
						1			0.25	1.5			0	1							0.25	1.5
						0.5			0.25	1			0	0.75							0.25	1
						0			0.125	1.25			0.25	0							0.25	1.25
						0.5			0	0.375			0.5	0							0.5	0.375
						0.5			0.625	0			0	1							0.625	1
						0			0	0.25			0	0.75							0	0.75
						0			0	0.75			0.25	0.5							0.25	0.75
						2			0.125	0.75			1.25	0.75							1.25	0.75
						1				1				0								1
						0.5				1.5				0								1.5
						0.5				0.75				0								0.75
						1				0.5				0.75								0.75
						0				0.5				0.75								0.75
						1				0.75				0.5								0.75
						0.5				1				0.5								1
						2				0.375				0								0.375
						3				0				2								2
						0				0				0								0
						0.75				0.5				0								0.5
						2.25				0				1								1
						0				0				0								0
						0				1.25				0								1.25
						0.5				1.5				0.5								1.5
						0.5				1.25				0								1.25
						0.5				0.5				0.5								0.5
						2				1				0.5								1
						2				1				0.5								1
						3				0.25				0								0.25
						0				1				0								1
						2				0.25				0								0.25
						0				0.25				0.5								0.5
						2				0				2								2
						3.25				0.75				1								1
						2.25				0				0.5								0.5
						1				1.25				2								2
						0.5				0				0.75								0.75
						0				0.25				0.5								0.5
						0.5				1.5				1								1.5
						2				0				1								1
						2				0				0								0
						3				0.75				0.5								0.75
						0.5				0				0								0
						0.5				0.5				1								1
						2				0.25				0								0.25
						0.5				0				0								0
						2				0				2								2
						0.5				0				0.75								0.75
						0				0				0.5								0.5

## Sheet: Figure 5A+B
Statistics: NA
Figure 5A: P1 IgG CCA ICT
CCA ICT IgG	Ov-
Ov-ES	0	0	0	0	0	0	0	0	0	0	0	0	0	0	0		0	0						0									0				0	0	0	0		0	0	0		0		0	0
P1	0.25	1.25	0.25	0	0	0	0.25	0	1	0.25	1	0.25	0.25	0.25	0.25	0	0.75	0	0	0	0	0.25	0	0.25	0	0	0.25	1	0	0.5	0.25	0.25	0	0	0	0	0	0.25	0.5	0.5	2	2.25	0.25	3	2	0	0.75	0	0.75
P9	0	0	0	0	0	0	0	0	0	0	0		0	0	0	0	0	0	0	0	0	0	0	0	0	0	0	0	0	0	0.25	0.5	0.75	1	0	0.75	0	0	0	0	0.5	2.25	0	0	0.25	0	0	0	1
Figure 5B: P9 IgG4 CCA ICT
CCA ICT IgG4	Ov-
Ov-ES	0	0	0	0		0	0	0	0	0	0		0	0	0		0	0						0	0												0	0	0	0		0	0	0		0	0.5		0
P1	0.5	0.75	0.25	0.5	0.25	0	0.5	0	0	0	0.25	0.5	0.5	0	0	0	0.25	0	0.25	0	0.25	0	0	0.25	0.25	0.25	0.25	0	0.5	0	0.25	0.25	0.25	0.25	0.25	0.25	0.25	0.25	0.25	0.25	0.25	0.5	0	0.75	0.75	0	0.25	0	0.5
P9	0	0	0	0	0.25	0	0	0	0.25	0	0		0.5	0	0	0.25	0	0	0	1	0.75	0	0.25	0.25	0.5	0.25	0	0.25	0	0	0	0	0	0	0.5	0	0	0.25	0	0	0.25	0	0	0	0	0	0	0	0
[truncated: 52 more columns]

## Sheet: Figure 5C
Figure 5C: ROC ICT curve data																													Statistics generated by Graphpad prism 10.4.1
NOTE: P1-IgG values (cutoff >=1) have been halved to align cutoff values with ES and P9 IgG4 (>=0.5). Combination data is pooled with maximum value from either test. Combination columns labelled "combo"																													ROC curve statistics
Statistics generated by Graphpad prism 10.4.1			ES HC IGG	no Ov ES IgG	ES CCA IgG		ES HC IGG4	ES Ov IgG4	ES CCA IgG4		P1 HC IgG-half	P1 Ov IgG-half	P1 CCA IgG-half		P9 HC IgG4	P9 Ov IgG4	P9 CCA IgG4			HC ES combo	no ES Ov IgG	ES CCA combo		P1+P9 HC combo	P1+P9 Ov combo	P1+P9 CCA combo			ES IgG				Sensitivity%	95% CI	Specificity%	95% CI	Likelihood ratio
			0		5		0	5	4.25		0.125	1.5	0.25		0	1	0			0		5		0.125	1.5	0.25			Area under the ROC curve			> 0.125	71.1	55.2% to 83.0%	100	88.3% to 100%
			0		5		0	4	6.25		0.625	1.25	0.125		0	1	0.5			0		6.25		0.625	1.25	0.5			Area	0.855		> 0.375	65.8	49.9% to 78.8%	100	88.3% to 100%
			0		0		0	0	0		0.125	0.375	1.875		0	0.5	0			0		0		0.125	0.5	1.875			Std. Error	0.0476		> 0.625	63.2	47.3% to 76.6%	100	88.3% to 100%
			0		0.5		0	4.25	0		0	0.25	0.125		0	0.75	0.25			0		0.5		0	0.75	0.25			95% confidence interval	0.762 to 0.949		> 0.875	57.9	42.2% to 72.1%	100	88.3% to 100%
			0		1		0	3	0.75		0	1	0.625		0.25	2				0		1		0.25	2	0.625			P value	<0.0001		> 1.13	42.1	27.9% to 57.8%	100	88.3% to 100%
			0		1		0	4	1.25		0	0	0.25		0	2	1			0		1.25		0	2	1						> 1.63	36.8	23.4% to 52.7%	100	88.3% to 100%
			0		0		0	3.25	2		0.125	0.5	0.125		0	1	2			0		2		0.125	1	2			Data			> 2.13	21.1	11.1% to 36.3%	100	88.3% to 100%
			0		3		0	1	4		0	0	1.5		0	0.5	1			0		4		0	0.5	1.5			Controls (ES HC IGG)	29		> 2.63	18.4	9.22% to 33.4%	100	88.3% to 100%
			0		0.25		0	3	0.5		0.5	0.75	1.625		0.25	0.5	2			0		0.5		0.5	0.75	2			Patients (ES CCA IgG)	38		> 3.13	10.5	4.17% to 24.1%	100	88.3% to 100%
			0		0		0	3.25	0		0.125	0	1		0	2	1			0		0		0.125	2	1			Missing Controls	15		> 4.13	5.26	0.935% to 17.3%	100	88.3% to 100%
			0		0		0	3	0		0.5	0	0.125		0	0.5	1			0		0		0.5	0.5	1			Missing Patients	0
			0		0			1	0			0.25	1.625			0.5	0.5					0			0.5	1.625
			0		0		0	3	0		0.125	1.75	1.125			0.5	0			0		0			1.75	1.125			P1 IgG
			0		3		0	2	2		0.125	0.375	1.125		0.5	0.5	2			0		3		0.5	0.5	2			Area under the ROC curve				Sensitivity%	95% CI	Specificity%	95% CI	Likelihood ratio
			0		1		0	0	0		0.125	1.75	1		0	0.5	0.5			0		1		0.125	1.75	1			Area	0.836		> 0.0625	96	86.5% to 99.3%	38.9	28.5% to 50.4%	1.57
					0.25		0	2	0		0.125	1	1		0	0.5	0.75					0.25		0.125	1	1			Std. Error	0.0369		> 0.188	82	69.2% to 90.2%	68.1	56.6% to 77.7%	2.57
			0		3.25		0	3.25	2.25		0	0	0.5		0.25	0.5	2			0		3.25		0.25	0.5	2			95% confidence interval	0.764 to 0.909		> 0.313	70	56.2% to 80.9%	76.4	65.4% to 84.7%	2.96
			0		3.25		0	1	3.75		0.375	0.375	1		0	0.75	2			0		3.75		0.375	0.75	2			P value	<0.0001		> 0.438	68	54.2% to 79.2%	83.3	73.1% to 90.2%	4.08
					0		0	0	1.25		0	0.25	1.625		0	1	1					1.25		0	1	1.625						> 0.563	58	44.2% to 70.6%	91.7	83.0% to 96.1%	6.96
					1.25		0	0.5	0		0	0.5	1		0	0.5	1					1.25		0	0.5	1			Data			> 0.813	52	38.5% to 65.2%	94.4	86.6% to 97.8%	9.36
					2		0	0	0		0	0.375	1.625		1	0.5	2.25					2		1	0.5	2.25			Controls (P1 HC IgG-half)	72		> 1.06	30	19.1% to 43.8%	97.2	90.4% to 99.5%	10.8
					2		0	0.5	0		0	0.375	1.5		0.75	0.75	2					2		0.75	0.75	2			Patients (P1 CCA IgG-half)	50		> 1.31	18	9.77% to 30.8%	98.6	92.5% to 99.9%	13
					0		0	0	0		0.125	0	1.125		0	0.5	2					0		0.125	0.5	2			Missing Controls	2		> 1.56	10	4.35% to 21.4%	100	94.9% to 100%
			0		2		0	2	0.25		0	0	0.5		0	3	1			0		2		0	3	1			Missing Patients	0		> 1.75	2	0.103% to 10.5%	100	94.9% to 100%
					2		0	3	0.25		0.125	0.25	1		0	0.5	0					2		0.125	0.5	1
			0		3		0	0	2.25		0	0.75	0.5		0.5	0	0.5			0		3		0.5	0.75	0.5
			0		1.25		0	0	0		0	0.375	1		0	0.5	0.5			0		1.25		0	0.5	1			P9 IgG4				Sensitivity%	95% CI	Specificity%	95% CI	Likelihood ratio
			0		1		0	3	0		0.125	1.25	1		0.25	2	2.25			0		1		0.25	2	2.25			Area under the ROC curve			> 0.125	90	78.6% to 95.7%	68.1	56.6% to 77.7%	2.82
			0		2		0	0.5	0.5		0.25	0.25	1.125		0	0.5	2			0		2		0.25	0.5	2			Area	0.898		> 0.375	86	73.8% to 93.0%	87.5	77.9% to 93.3%	6.88
			0		1		0	0.5	0.5		0.25	1.25	0.125		0	0	3			0		1		0.25	1.25	3			Std. Error	0.0322		> 0.625	70	56.2% to 80.9%	94.4	86.6% to 97.8%	12.6
			0		0		0	2	0		1.125	0.25	0.25		0	0.75	2			0		0		1.125	0.75	2			95% confidence interval	0.835 to 0.961		> 0.875	60	46.2% to 72.4%	95.8	88.5% to 98.9%	14.4
			0		0		0	1	0		0.125	0.5	1		0	0.5	0.5			0		0		0.125	0.5	1			P value	<0.0001		> 1.13	38	25.9% to 51.8%	97.2	90.4% to 99.5%	13.7
			0		0		0	0	0		1.5	0.25	0.25		0	0	0.75			0		0		1.5	0.25	0.75						> 1.63	34	22.4% to 47.8%	100	94.9% to 100%
					1		0	0	0		0	1.5	0.625		0	0.5	2					1		0	1.5	2			Data			> 2.13	14	6.95% to 26.2%	100	94.9% to 100%
			0		2		0	1	0		0.375	1	1		0	0	3			0		2		0.375	1	3			Controls (P9 HC IgG4)	72		> 2.63	4	0.711% to 13.5%	100	94.9% to 100%
			0		0.75		0	0	0		0	0.5	0.5		0	0.75	0.75			0		0.75		0	0.75	0.75			Patients (P9 CCA IgG4)	50
					0.75		0	3	0		0.375	1	1.5		0	2	1					0.75		0.375	2	1.5			Missing Controls	2
					2.25		0	1.25	2		0	0.25	1.125		0.25	0.5	1.25					2.25		0.25	0.5	1.25			Missing Patients	1
							0	0	0		0.125	0.5	0		0	0.5	0.25					0		0.125	0.5	0.25
							0	0	0		0.5	0.75	0.375		0.25	0.75	1					0		0.5	0.75	1			P1+P9 combination				Sensitivity%	95% CI	Specificity%	95% CI	Likelihood ratio
							0	0	0		0.125	0.375	0.125		0	0	0.5					0		0.125	0.375	0.5			Area under the ROC curve			> 0.0625	100	93.0% to 100%	25	16.4% to 36.1%	1.33
							0	3	0		0.25	0.5	1.125		0	2	1					0		0.25	2	1.125			Area	0.913		> 0.188	98	89.7% to 99.9%	44.4	33.5% to 55.9%	1.76
							0	0	0		0.125	1.25	0.25		0	0	1					0		0.125	1.25	1			Std. Error	0.0255		> 0.313	92.2	81.5% to 96.9%	63.9	52.4% to 74.0%	2.55
			0				0	0	3.25		0.125	0	1		0	1	1.25			0		3.25		0.125	1	1.25			95% confidence interval	0.863 to 0.963		> 0.438	92.2	81.5% to 96.9%	70.8	59.5% to 80.1%	3.16
							0	0.5	0		0	0.5	0.5		0	0.75	2.25					0		0	0.75	2.25			P value	<0.0001		> 0.563	84.3	72.0% to 91.8%	86.1	76.3% to 92.3%	6.07
							0	0	0		0	0.375	0.25		0	0	2.25					0		0	0.375	2.25						> 0.688	82.4	69.7% to 90.4%	88.9	79.6% to 94.3%	7.41
							0	1	0		0	1	1.5		0.5	0.5	0.75					0		0.5	1	1.5			Data			> 0.875	76.5	63.2% to 86.0%	90.3	81.3% to 95.2%	7.87
							0.5	1	0		0	1	0		0	0.5	0.5			0.5		0		0	1	0.5			Controls (P1+P9 HC combo)	72		> 1.06	52.9	39.5% to 65.9%	94.4	86.6% to 97.8%	9.53
							0	2	0		1	0.375	0.625		0.25	1	2.25					0		1	1	2.25			Patients (P1+P9 CCA combo)	51		> 1.19	49	35.9% to 62.3%	95.8	88.5% to 98.9%	11.8
							0	0.5	0		1	1	0.125		0	0	0					0		1	1	0.125			Missing Controls	2		> 1.38	45.1	32.3% to 58.6%	98.6	92.5% to 99.9%	32.5
							0	0.5	0.5		0	1			0	0.5	0.75					0.5		0	1	0.75			Missing Patients	0		> 1.56	39.2	27.0% to 52.9%	100	94.9% to 100%
								0				0.75			0.5	0.5								0.5	0.75							> 1.75	35.3	23.6% to 49.0%	100	94.9% to 100%
								0			0.125	0.5			1.25	0								1.25	0.5							> 1.94	33.3	22.0% to 47.0%	100	94.9% to 100%
								3.25			0.125	0.375			0	0.5								0.125	0.5							> 2.13	13.7	6.81% to 25.7%	100	94.9% to 100%
								0			0	0			0	0.5								0	0.5							> 2.63	3.92	0.697% to 13.2%	100	94.9% to 100%
								0			0.5	0.375			0.25	1								0.5	1
								0			0.125	0.25			0.25	2								0.25	2
								2.25			0.375	1			0	1								0.375	1
								0.5			0.5	1			0	0.5								0.5	1
								3.25			0.5	0.375			0.25	0.5								0.5	0.5
								2			0	0.5			0	0.5								0	0.5
								0			0	0.5			0.25	1								0.25	1
								0			0.25	0.75			0	0.5								0.25	0.75
								1.25			0	1			0	1								0	1
								2			0.375	0.5			0.25	0.5								0.375	0.5
								0			0	0.25			0	0.5								0	0.5
								1			0.25	1.5			0	1								0.25	1.5
								0.5			0.25	1			0	0.75								0.25	1
								0			0.125	1.25			0.25	0								0.25	1.25
								0.5			0	0.375			0.5	0								0.5	0.375
								0.5			0.625	0			0	1								0.625	1
								0			0	0.25			0	0.75								0	0.75
								0			0	0.75			0.25	0.5								0.25	0.75
								2			0.125	0.75			1.25	0.75								1.25	0.75
								1				1				0									1
								0.5				1.5				0									1.5
								0.5				0.75				0									0.75
								1				0.5				0.75									0.75
								0				0.5				0.75									0.75
								1				0.75				0.5									0.75
								0.5				1				0.5									1
								2				0.375				0									0.375
								3				0				2									2
								0				0				0									0
								0.75				0.5				0									0.5
								2.25				0				1									1
								0				0				0									0
								0				1.25				0									1.25
								0.5				1.5				0.5									1.5
								0.5				1.25				0									1.25
								0.5				0.5				0.5									0.5
								2				1				0.5									1
								2				1				0.5									1
								3				0.25				0									0.25
								0				1				0									1
								2				0.25				0									0.25
								0				0.25				0.5									0.5
								2				0				2									2
								3.25				0.75				1									1
								2.25				0				0.5									0.5
								1				1.25				2									2
								0.5				0				0.75									0.75
								0				0.25				0.5									0.5
								0.5				1.5				1									1.5
								2				0				1									1
								2				0				0									0
								3				0.75				0.5									0.75
								0.5				0				0									0
								0.5				0.5				1									1
								2				0.25				0									0.25
								0.5				0				0									0
								2				0				2									2
								0.5				0				0.75									0.75
								0				0				0.5									0.5

[truncated: 5 more sheets: Figure 5E, Figure S4A, Figure S5A+B, Figure S6B+C, Figure S6D+E]
